# Supplementary material for: Pathogen-specific social immunity is associated with erosion of individual immune function in an ant
Source: Nat Commun. 2024 Oct 26;15:9260. doi: 10.1038/s41467-024-53527-4 (PMC11513022; doi:10.1038/s41467-024-53527-4)
Supplement: Supplementary file 6 — Source Data [file 41467_2024_53527_MOESM6_ESM.xlsx]

## Sheet: Fig2A
Replicate	Sample	EF1a	Def1	Def2	Hym	Cru	Treatment
A	1	19.925	30	24.335	29.2	33.665	Unchallenged
A	2	19.36	28.835	24.52	26.305	34.14	Unchallenged
A	3	20.605	31.61	24.81	31.54	32.905	Unchallenged
A	4	19.195	29.195	25.105	28.795	31.86	Unchallenged
A	5	19.17	29.34	24.35	27.955	32.105	Unchallenged
A	6	19.46	30.705	24	28.465	32.5	Unchallenged
A	7	20.63	25.745	25.105	27.02	34.195	Unchallenged
A	8	19.15	31.205	24.4	28.785	32.325	Unchallenged
A	9	21.91	23.455	26.09	25.705	35.515	Sham
A	10	18.81	19.275	24.39	19.005	32.43	Sham
A	11	18.925	19.745	24.48	20.535	31.925	Sham
A	12	18.755	19.275	24.93	18.885	29.755	Sham
A	13	18.96	19.46	24.255	18.655	29.96	Sham
A	14	18.71	18.69	24.495	18.91	30.17	Sham
A	15	18.955	19.855	24.13	19.79	31.865	Sham
A	16	19.42	20.25	25.05	21.62	33.93	Sham
A	17	20.685	20.135	28.94	17.625	33.59	Mluteus
A	18	19.28	19.65	24.725	18.015	33.34	Mluteus
A	19	20.255	18.955	24.86	17.435	33.72	Mluteus
A	20	20.495	18.655	25.445	17.67	34.555	Mluteus
A	21	20.005	18.8	24.815	17.025	33.295	Mluteus
A	22	21.27	19.215	25.435	21.535	36.275	Mluteus
A	23	19.275	19.245	25.36	18.015	34.235	Mluteus
A	24	19.075	19.17	24.185	17.87	33.22	Mluteus
A	25	20.045	20.775	30.75	16.73	30.155	Ecc15
A	26	18.905	17.55	30.24	15.66	32.06	Ecc15
A	27	19.4	18.54	29.82	16.27	32.29	Ecc15
A	28	19.62	19.66	29.505	16.095	30.42	Ecc15
A	29	19.075	18.04	30.68	15.64	31.98	Ecc15
A	30	19.075	18.62	29.675	16.62	31.535	Ecc15
A	31	19.28	20.745	30.745	16.81	31.405	Ecc15
A	32	19.345	19.835	30.01	16.45	28.425	Ecc15
A	33	21.685	20.975	27.53	21.86	34.555	Blastospores
A	34	20.23	20.13	26.095	20.015	33.58	Blastospores
A	35	19.51	20.695	26.195	19.345	33.21	Blastospores
A	36	19.805	20.295	27.48	19.645	27.64	Blastospores
A	37	18.865	20.395	24.97	19.035	31.84	Blastospores
A	38	18.89	20.77	27.685	17.235	32.43	Blastospores
A	39	18.67	21.165	26.08	19.64	32.09	Blastospores
A	40	19.125	20.095	26.52	19.32	32.745	Blastospores
A	41	19.05	19.535	25.575	19.935	32.145	Conidiospores
A	42	19.245	20.875	25.67	18.615	32.365	Conidiospores
A	43	18.795	20.745	25.915	20.155	33.215	Conidiospores
A	44	19.255	20.985	25.925	20.33	33.435	Conidiospores
A	45	20.865	22.29	28.395	21.64	34.42	Conidiospores
A	46	18.78	20.175	25.595	19.15	34.45	Conidiospores
A	47	19.285	20.985	26.35	21	33.57	Conidiospores
A	48	20.555	21.95	26.795	20.9	33.18	Conidiospores
B	17	19.565	30.575	25.235	31.465	32.6	Unchallenged
B	18	19.37	27.775	24.75	29.48	29.705	Unchallenged
B	19	19.775	26.295	25.49	28.6	29.335	Unchallenged
B	20	22.065	29.62	27.46	27.945	35.275	Unchallenged
B	21	19.39	28.725	25.045	29.52	32.18	Unchallenged
B	22	19.03	23.345	23.885	26.875	30.505	Unchallenged
B	23	19.305	28.155	25.55	28.95	29.945	Unchallenged
B	24	20.825	28.99	26.06	33.19	30.605	Unchallenged
B	25	19.18	28.97	24.995	29.525	32.74	Unchallenged
B	26	19.865	27.805	25.435	28.415	29.755	Unchallenged
B	27	19.965	23.81	25.295	28.955	30.39	Unchallenged
B	28	20.03	25.52	26.8	26.485	29.005	Unchallenged
B	60	21.28	22.065	30.76	19.345	30.88	Blastospores
B	61	19.365	20.11	26.63	18.415	28.88	Blastospores
B	62	20.15	19.335	33.055	18.185	27.67	Blastospores
B	86	19.43	18.64	29.475	17.33	30.44	Blastospores
B	87	21.055	24.87	29.31	27.275	34	Blastospores
B	88	18.905	18.47	26.535	17.075	32.325	Blastospores
B	89	19.26	19.22	27.47	18.37	27.575	Blastospores
B	90	21.47	22.69	30.54	20.84	28.695	Blastospores
B	53	26.035	25.64	34.925	25.4	NA	Conidiospores
B	54	20.35	21.465	25.935	19.76	28.94	Conidiospores
B	55	20.535	19.36	26.805	18.55	29.34	Conidiospores
B	56	29.445	29.12	37.53	27.405	NA	Conidiospores
B	57	20.165	19.835	26.005	19.315	32.44	Conidiospores
B	58	19.84	20.59	28.035	16.805	29.875	Conidiospores
B	59	20.25	20.665	26.275	20.17	28.35	Conidiospores
B	40	19.755	18.045	31.405	16.41	28.48	Ecc15
B	41	20.095	18.315	31.13	16.855	31.45	Ecc15
B	42	19.45	18.025	30.915	15.715	30.395	Ecc15
B	43	19.865	18.85	30.88	16.38	29.88	Ecc15
B	44	19.965	17.835	31.28	16.8	30.27	Ecc15
B	45	21.985	24.53	34.755	21.61	36.24	Ecc15
B	46	20.05	18.32	30.55	16.37	29.69	Ecc15
B	47	19.875	17.935	30.95	16.345	32.17	Ecc15
B	48	19.775	18.625	29.715	16.765	30.185	Ecc15
B	49	19.83	19.17	31.345	16.28	29.435	Ecc15
B	50	20.445	23.015	29.185	20.21	30.095	Ecc15
B	51	21.12	22.97	33.79	19.225	32.8	Ecc15
B	52	20.305	19.47	32.665	17.25	29.995	Ecc15
B	31	22.96	22.09	29.71	20.74	36.29	Mluteus
B	32	19.845	21.41	29.375	17.605	29.245	Mluteus
B	33	20.69	18.945	26.555	18.355	33.2	Mluteus
B	34	19.555	17.65	26.65	16.83	32.47	Mluteus
B	35	19.93	18.96	25.73	18.485	31.56	Mluteus
B	36	19.83	17.925	27.795	17.255	29.14	Mluteus
B	37	19.18	17.64	26.015	17.02	29.195	Mluteus
B	38	20.675	18.07	28.375	17.35	29.535	Mluteus
B	39	20.71	20.175	26.485	21.94	28.895	Mluteus
B	29	19.29	17.56	24.74	17.605	30.15	Sham
B	30	19.505	19.08	25.375	19.55	32.27	Sham
B	81	19.25	19.395	25.79	17.635	30.13	Sham
B	82	20.94	21.305	27.645	21.145	33.335	Sham
B	83	19.27	18.12	25.645	16.91	29.105	Sham
B	84	19.195	21.45	25.875	17.845	28.825	Sham
B	85	19.21	17.44	24.41	17.265	28.005	Sham
C	65	21.415	28.36	26.32	26.845	28.94	Unchallenged
C	66	19.41	26.465	23.64	30.09	26.535	Unchallenged
C	67	19.805	26.42	24.2	28.455	26.87	Unchallenged
C	68	18.97	26.245	24.675	26.345	27.005	Unchallenged
C	69	19.87	26.865	24.555	30.87	27.08	Unchallenged
C	70	18.73	27.035	24.58	28.61	27.3	Unchallenged
C	71	20.395	26.75	25.225	28.995	26.93	Unchallenged
C	72	18.85	25.86	24.915	29.945	26.32	Unchallenged
C	73	20.085	24.08	24.82	23.05	27.825	Sham
C	74	20.835	18.45	25.265	17.77	29.345	Sham
C	75	18.5	19.51	23.705	19.58	26.98	Sham
C	76	18.695	17.34	25.765	16.29	26.49	Sham
C	77	18.51	18.22	24.27	17.665	26.535	Sham
C	78	18.255	18.86	24.775	16.2	26.355	Mluteus
C	79	21.14	18.515	25.785	17.295	29.28	Mluteus
C	80	18.6	17.145	24.41	15.95	26.56	Mluteus
C	81	20.21	18.735	25.06	17.025	27.775	Mluteus
C	82	18.475	18.715	25.2	16.005	26.315	Mluteus
C	83	18.795	19.44	26.025	16.575	27.355	Mluteus
C	84	19.6	19.285	25.515	16.605	27.775	Mluteus
C	85	18.43	20.735	29.935	16.49	26.205	Mluteus
C	86	18.96	19.11	30.425	16.175	26.315	Ecc15
C	87	19.795	18.855	30.42	16.395	27.085	Ecc15
C	88	20.515	19.035	32.035	17.325	28.33	Ecc15
C	89	18.945	18.83	29.87	15.49	26.665	Ecc15
C	90	20.965	20.44	32.15	17.565	28.27	Ecc15
C	91	18.505	17.945	24.75	17.425	26.63	Conidiospores
C	92	18.635	16.74	25.23	17.265	27.19	Conidiospores
C	93	18.345	18.065	24.495	17.785	26.85	Conidiospores
C	94	18.815	17.305	25.015	17.45	27.44	Conidiospores
C	95	19.98	17.54	25.16	16.46	28.96	Conidiospores
C	96	18.61	18.495	25.065	17.65	26.79	Conidiospores

## Sheet: Fig2B
Treatment	Sample	EF1a	Def1	Def2	Hym	Cru
Unchallenged	44	22.7	27.46	25.205	30.38	30.145
Unchallenged	45	21.495	24.915	24.46	29.64	28.24
Unchallenged	46	18.87	23.015	22.975	26.25	28.485
Unchallenged	47	21.795	26.42	24.65	31.375	28.48
Unchallenged	48	22.925	28.76	26.905	33.675	30.05
Sham	57	22.02	15.865	24.98	20.69	30.09
Sham	58	21.32	15.82	25.325	20.79	29.81
Sham	59	22.115	15.69	25.33	21.585	29.5
Sham	60	18.62	15.935	23.45	17.765	29.45
Sham	122	19.065	15.205	30.275	14.48	28.905
Sham	130	18.61	15.885	24.325	16.905	26.565
Mluteus	61	21.155	15.095	25.975	18.09	28.535
Mluteus	62	21.19	16.57	24.165	15.94	28.36
Mluteus	63	18.98	15.445	23.51	15.985	29.05
Mluteus	64	23.46	16.63	26.95	19.42	31.065
Mluteus	123	18.58	15.275	23.155	14.745	28.71
Mluteus	124	22.055	14.635	25.92	18.36	29.16
Ecc15	65	20.045	17.515	31.335	16.2	29.825
Ecc15	66	18.855	17.75	30.315	14.95	29.495
Ecc15	67	21.875	17.03	30.33	18.935	29.935
Ecc15	68	20.745	20.02	30.69	17.16	29.315
Ecc15	125	20.36	15.705	29.55	15.16	27.36
Ecc15	126	21.27	16.235	29.43	15.19	28.63
Conidiospores	69	19.415	15.375	24.545	16.015	28.32
Conidiospores	70	22.6	16.185	26.685	20.345	29.705
Conidiospores	71	22.02	16.855	25.63	18.78	30.25
Conidiospores	127	18.25	16.585	23.49	15.615	27.81
Conidiospores	128	21.285	13.86	24.045	18.715	27.94
Conidiospores	129	21	14.915	24.45	16.175	28.905

## Sheet: Fig3C
Day	Time	Event	Infection	Injury	ColonySeries	ColonyNumber	Experimentalist	Group_full	Group_letter
230703	72	1	Control_(PBSt)	None	XIII	XIII-24	Florent	Control_(PBSt)None	A
230703	72	0	Control_(PBSt)	None	XIII	XIII-24	Florent	Control_(PBSt)None	A
230703	72	0	Control_(PBSt)	None	XIII	XIII-24	Florent	Control_(PBSt)None	A
230703	72	0	Control_(PBSt)	None	XIII	XIII-24	Florent	Control_(PBSt)None	A
230703	72	0	Control_(PBSt)	None	XIII	XIII-24	Florent	Control_(PBSt)None	A
230703	72	0	Control_(PBSt)	None	XIII	XIII-24	Florent	Control_(PBSt)None	A
230703	72	0	Control_(PBSt)	None	XIII	XIII-24	Florent	Control_(PBSt)None	A
230703	72	0	Control_(PBSt)	None	XIII	XIII-24	Florent	Control_(PBSt)None	A
230703	72	0	Control_(PBSt)	None	XIII	XIII-24	Florent	Control_(PBSt)None	A
230703	72	0	Control_(PBSt)	None	XIII	XIII-24	Florent	Control_(PBSt)None	A
230703	72	0	PeGFP	None	XIII	XIII-24	Florent	PeGFPNone	B
230703	72	0	PeGFP	None	XIII	XIII-24	Florent	PeGFPNone	B
230703	72	0	PeGFP	None	XIII	XIII-24	Florent	PeGFPNone	B
230703	72	0	PeGFP	None	XIII	XIII-24	Florent	PeGFPNone	B
230703	72	0	PeGFP	None	XIII	XIII-24	Florent	PeGFPNone	B
230703	72	0	PeGFP	None	XIII	XIII-24	Florent	PeGFPNone	B
230703	72	0	PeGFP	None	XIII	XIII-24	Florent	PeGFPNone	B
230703	72	0	PeGFP	None	XIII	XIII-24	Florent	PeGFPNone	B
230703	72	0	PeGFP	None	XIII	XIII-24	Florent	PeGFPNone	B
230703	72	0	PeGFP	None	XIII	XIII-24	Florent	PeGFPNone	B
230703	72	0	Control_(PBSt)	CutAntenna	XIII	XIII-24	Florent	Control_(PBSt)CutAntenna	C
230703	72	0	Control_(PBSt)	CutAntenna	XIII	XIII-24	Florent	Control_(PBSt)CutAntenna	C
230703	72	0	Control_(PBSt)	CutAntenna	XIII	XIII-24	Florent	Control_(PBSt)CutAntenna	C
230703	72	0	Control_(PBSt)	CutAntenna	XIII	XIII-24	Florent	Control_(PBSt)CutAntenna	C
230703	72	0	Control_(PBSt)	CutAntenna	XIII	XIII-24	Florent	Control_(PBSt)CutAntenna	C
230703	72	0	Control_(PBSt)	CutAntenna	XIII	XIII-24	Florent	Control_(PBSt)CutAntenna	C
230703	72	0	Control_(PBSt)	CutAntenna	XIII	XIII-24	Florent	Control_(PBSt)CutAntenna	C
230703	72	0	Control_(PBSt)	CutAntenna	XIII	XIII-24	Florent	Control_(PBSt)CutAntenna	C
230703	72	0	Control_(PBSt)	CutAntenna	XIII	XIII-24	Florent	Control_(PBSt)CutAntenna	C
230703	72	0	Control_(PBSt)	CutAntenna	XIII	XIII-24	Florent	Control_(PBSt)CutAntenna	C
230703	22	1	PeGFP	CutAntenna	XIII	XIII-24	Florent	PeGFPCutAntenna	D
230703	22	1	PeGFP	CutAntenna	XIII	XIII-24	Florent	PeGFPCutAntenna	D
230703	22	1	PeGFP	CutAntenna	XIII	XIII-24	Florent	PeGFPCutAntenna	D
230703	23	1	PeGFP	CutAntenna	XIII	XIII-24	Florent	PeGFPCutAntenna	D
230703	23	1	PeGFP	CutAntenna	XIII	XIII-24	Florent	PeGFPCutAntenna	D
230703	24	1	PeGFP	CutAntenna	XIII	XIII-24	Florent	PeGFPCutAntenna	D
230703	30	1	PeGFP	CutAntenna	XIII	XIII-24	Florent	PeGFPCutAntenna	D
230703	72	0	PeGFP	CutAntenna	XIII	XIII-24	Florent	PeGFPCutAntenna	D
230703	72	0	PeGFP	CutAntenna	XIII	XIII-24	Florent	PeGFPCutAntenna	D
230703	72	0	PeGFP	CutAntenna	XIII	XIII-24	Florent	PeGFPCutAntenna	D
230710	72	0	Control_(PBSt)	None	XIII	XIII-4	Florent	Control_(PBSt)None	A
230710	72	0	Control_(PBSt)	None	XIII	XIII-4	Florent	Control_(PBSt)None	A
230710	72	0	Control_(PBSt)	None	XIII	XIII-4	Florent	Control_(PBSt)None	A
230710	72	0	Control_(PBSt)	None	XIII	XIII-4	Florent	Control_(PBSt)None	A
230710	72	0	Control_(PBSt)	None	XIII	XIII-4	Florent	Control_(PBSt)None	A
230710	72	0	Control_(PBSt)	None	XIII	XIII-4	Florent	Control_(PBSt)None	A
230710	72	0	Control_(PBSt)	None	XIII	XIII-4	Florent	Control_(PBSt)None	A
230710	72	0	Control_(PBSt)	None	XIII	XIII-4	Florent	Control_(PBSt)None	A
230710	72	0	Control_(PBSt)	None	XIII	XIII-4	Florent	Control_(PBSt)None	A
230710	72	0	Control_(PBSt)	None	XIII	XIII-4	Florent	Control_(PBSt)None	A
230710	72	0	PeGFP	None	XIII	XIII-4	Florent	PeGFPNone	B
230710	72	0	PeGFP	None	XIII	XIII-4	Florent	PeGFPNone	B
230710	72	0	PeGFP	None	XIII	XIII-4	Florent	PeGFPNone	B
230710	72	0	PeGFP	None	XIII	XIII-4	Florent	PeGFPNone	B
230710	72	0	PeGFP	None	XIII	XIII-4	Florent	PeGFPNone	B
230710	72	0	PeGFP	None	XIII	XIII-4	Florent	PeGFPNone	B
230710	72	0	PeGFP	None	XIII	XIII-4	Florent	PeGFPNone	B
230710	72	0	PeGFP	None	XIII	XIII-4	Florent	PeGFPNone	B
230710	72	0	PeGFP	None	XIII	XIII-4	Florent	PeGFPNone	B
230710	72	0	PeGFP	None	XIII	XIII-4	Florent	PeGFPNone	B
230710	32	1	Control_(PBSt)	CutAntenna	XIII	XIII-4	Florent	Control_(PBSt)CutAntenna	C
230710	72	0	Control_(PBSt)	CutAntenna	XIII	XIII-4	Florent	Control_(PBSt)CutAntenna	C
230710	72	0	Control_(PBSt)	CutAntenna	XIII	XIII-4	Florent	Control_(PBSt)CutAntenna	C
230710	72	0	Control_(PBSt)	CutAntenna	XIII	XIII-4	Florent	Control_(PBSt)CutAntenna	C
230710	72	0	Control_(PBSt)	CutAntenna	XIII	XIII-4	Florent	Control_(PBSt)CutAntenna	C
230710	72	0	Control_(PBSt)	CutAntenna	XIII	XIII-4	Florent	Control_(PBSt)CutAntenna	C
230710	72	0	Control_(PBSt)	CutAntenna	XIII	XIII-4	Florent	Control_(PBSt)CutAntenna	C
230710	72	0	Control_(PBSt)	CutAntenna	XIII	XIII-4	Florent	Control_(PBSt)CutAntenna	C
230710	72	0	Control_(PBSt)	CutAntenna	XIII	XIII-4	Florent	Control_(PBSt)CutAntenna	C
230710	72	0	Control_(PBSt)	CutAntenna	XIII	XIII-4	Florent	Control_(PBSt)CutAntenna	C
230710	20	1	PeGFP	CutAntenna	XIII	XIII-4	Florent	PeGFPCutAntenna	D
230710	20	1	PeGFP	CutAntenna	XIII	XIII-4	Florent	PeGFPCutAntenna	D
230710	22	1	PeGFP	CutAntenna	XIII	XIII-4	Florent	PeGFPCutAntenna	D
230710	22	1	PeGFP	CutAntenna	XIII	XIII-4	Florent	PeGFPCutAntenna	D
230710	22	1	PeGFP	CutAntenna	XIII	XIII-4	Florent	PeGFPCutAntenna	D
230710	24	1	PeGFP	CutAntenna	XIII	XIII-4	Florent	PeGFPCutAntenna	D
230710	24	1	PeGFP	CutAntenna	XIII	XIII-4	Florent	PeGFPCutAntenna	D
230710	24	1	PeGFP	CutAntenna	XIII	XIII-4	Florent	PeGFPCutAntenna	D
230710	38	1	PeGFP	CutAntenna	XIII	XIII-4	Florent	PeGFPCutAntenna	D
230710	72	0	PeGFP	CutAntenna	XIII	XIII-4	Florent	PeGFPCutAntenna	D
230714	72	0	Control_(PBSt)	None	XIII	XIII-35	Florent	Control_(PBSt)None	A
230714	72	0	Control_(PBSt)	None	XIII	XIII-35	Florent	Control_(PBSt)None	A
230714	72	0	Control_(PBSt)	None	XIII	XIII-35	Florent	Control_(PBSt)None	A
230714	72	0	Control_(PBSt)	None	XIII	XIII-35	Florent	Control_(PBSt)None	A
230714	72	0	Control_(PBSt)	None	XIII	XIII-35	Florent	Control_(PBSt)None	A
230714	72	0	Control_(PBSt)	None	XIII	XIII-35	Florent	Control_(PBSt)None	A
230714	72	0	Control_(PBSt)	None	XIII	XIII-35	Florent	Control_(PBSt)None	A
230714	72	0	Control_(PBSt)	None	XIII	XIII-35	Florent	Control_(PBSt)None	A
230714	72	0	Control_(PBSt)	None	XIII	XIII-35	Florent	Control_(PBSt)None	A
230714	72	0	Control_(PBSt)	None	XIII	XIII-35	Florent	Control_(PBSt)None	A
230714	72	0	Control_(PBSt)	None	XIII	XIII-35	Florent	Control_(PBSt)None	A
230714	72	0	Control_(PBSt)	None	XIII	XIII-35	Florent	Control_(PBSt)None	A
230714	72	0	Control_(PBSt)	None	XIII	XIII-35	Florent	Control_(PBSt)None	A
230714	72	0	PeGFP	None	XIII	XIII-35	Florent	PeGFPNone	B
230714	72	0	PeGFP	None	XIII	XIII-35	Florent	PeGFPNone	B
230714	72	0	PeGFP	None	XIII	XIII-35	Florent	PeGFPNone	B
230714	72	0	PeGFP	None	XIII	XIII-35	Florent	PeGFPNone	B
230714	72	0	PeGFP	None	XIII	XIII-35	Florent	PeGFPNone	B
230714	72	0	PeGFP	None	XIII	XIII-35	Florent	PeGFPNone	B
230714	72	0	PeGFP	None	XIII	XIII-35	Florent	PeGFPNone	B
230714	72	0	PeGFP	None	XIII	XIII-35	Florent	PeGFPNone	B
230714	72	0	PeGFP	None	XIII	XIII-35	Florent	PeGFPNone	B
230714	72	0	PeGFP	None	XIII	XIII-35	Florent	PeGFPNone	B
230714	72	0	PeGFP	None	XIII	XIII-35	Florent	PeGFPNone	B
230714	72	0	PeGFP	None	XIII	XIII-35	Florent	PeGFPNone	B
230714	72	0	PeGFP	None	XIII	XIII-35	Florent	PeGFPNone	B
230714	58	1	Control_(PBSt)	CutAntenna	XIII	XIII-35	Florent	Control_(PBSt)CutAntenna	C
230714	72	0	Control_(PBSt)	CutAntenna	XIII	XIII-35	Florent	Control_(PBSt)CutAntenna	C
230714	72	0	Control_(PBSt)	CutAntenna	XIII	XIII-35	Florent	Control_(PBSt)CutAntenna	C
230714	72	0	Control_(PBSt)	CutAntenna	XIII	XIII-35	Florent	Control_(PBSt)CutAntenna	C
230714	72	0	Control_(PBSt)	CutAntenna	XIII	XIII-35	Florent	Control_(PBSt)CutAntenna	C
230714	72	0	Control_(PBSt)	CutAntenna	XIII	XIII-35	Florent	Control_(PBSt)CutAntenna	C
230714	72	0	Control_(PBSt)	CutAntenna	XIII	XIII-35	Florent	Control_(PBSt)CutAntenna	C
230714	72	0	Control_(PBSt)	CutAntenna	XIII	XIII-35	Florent	Control_(PBSt)CutAntenna	C
230714	72	0	Control_(PBSt)	CutAntenna	XIII	XIII-35	Florent	Control_(PBSt)CutAntenna	C
230714	72	0	Control_(PBSt)	CutAntenna	XIII	XIII-35	Florent	Control_(PBSt)CutAntenna	C
230714	72	0	Control_(PBSt)	CutAntenna	XIII	XIII-35	Florent	Control_(PBSt)CutAntenna	C
230714	72	0	Control_(PBSt)	CutAntenna	XIII	XIII-35	Florent	Control_(PBSt)CutAntenna	C
230714	72	0	Control_(PBSt)	CutAntenna	XIII	XIII-35	Florent	Control_(PBSt)CutAntenna	C
230714	10	1	PeGFP	CutAntenna	XIII	XIII-35	Florent	PeGFPCutAntenna	D
230714	10	1	PeGFP	CutAntenna	XIII	XIII-35	Florent	PeGFPCutAntenna	D
230714	10	1	PeGFP	CutAntenna	XIII	XIII-35	Florent	PeGFPCutAntenna	D
230714	12	1	PeGFP	CutAntenna	XIII	XIII-35	Florent	PeGFPCutAntenna	D
230714	12	1	PeGFP	CutAntenna	XIII	XIII-35	Florent	PeGFPCutAntenna	D
230714	12	1	PeGFP	CutAntenna	XIII	XIII-35	Florent	PeGFPCutAntenna	D
230714	12	1	PeGFP	CutAntenna	XIII	XIII-35	Florent	PeGFPCutAntenna	D
230714	14	1	PeGFP	CutAntenna	XIII	XIII-35	Florent	PeGFPCutAntenna	D
230714	14	1	PeGFP	CutAntenna	XIII	XIII-35	Florent	PeGFPCutAntenna	D
230714	14	1	PeGFP	CutAntenna	XIII	XIII-35	Florent	PeGFPCutAntenna	D
230714	14	1	PeGFP	CutAntenna	XIII	XIII-35	Florent	PeGFPCutAntenna	D
230714	18	1	PeGFP	CutAntenna	XIII	XIII-35	Florent	PeGFPCutAntenna	D
230714	55	1	PeGFP	CutAntenna	XIII	XIII-35	Florent	PeGFPCutAntenna	D
230728	72	0	Control_(PBSt)	None	Rachael	Rachael	Paris	Control_(PBSt)None	A
230728	72	0	Control_(PBSt)	None	Rachael	Rachael	Paris	Control_(PBSt)None	A
230728	72	0	Control_(PBSt)	None	Rachael	Rachael	Paris	Control_(PBSt)None	A
230728	72	0	Control_(PBSt)	None	Rachael	Rachael	Paris	Control_(PBSt)None	A
230728	72	0	Control_(PBSt)	None	Rachael	Rachael	Paris	Control_(PBSt)None	A
230728	72	0	Control_(PBSt)	None	Rachael	Rachael	Paris	Control_(PBSt)None	A
230728	72	0	Control_(PBSt)	None	Rachael	Rachael	Paris	Control_(PBSt)None	A
230728	72	0	Control_(PBSt)	None	Rachael	Rachael	Paris	Control_(PBSt)None	A
230728	72	0	Control_(PBSt)	None	Rachael	Rachael	Paris	Control_(PBSt)None	A
230728	72	0	Control_(PBSt)	None	Rachael	Rachael	Paris	Control_(PBSt)None	A
230728	72	0	Control_(PBSt)	None	Rachael	Rachael	Paris	Control_(PBSt)None	A
230728	72	0	Control_(PBSt)	None	Rachael	Rachael	Paris	Control_(PBSt)None	A
230728	72	0	Control_(PBSt)	None	Rachael	Rachael	Paris	Control_(PBSt)None	A
230728	72	0	Control_(PBSt)	None	Rachael	Rachael	Paris	Control_(PBSt)None	A
230728	72	0	Control_(PBSt)	None	Rachael	Rachael	Paris	Control_(PBSt)None	A
230728	72	0	Control_(PBSt)	None	Rachael	Rachael	Paris	Control_(PBSt)None	A
230728	72	0	Control_(PBSt)	None	Rachael	Rachael	Paris	Control_(PBSt)None	A
230728	72	0	Control_(PBSt)	None	Rachael	Rachael	Paris	Control_(PBSt)None	A
230728	72	0	Control_(PBSt)	None	Rachael	Rachael	Paris	Control_(PBSt)None	A
230728	72	0	Control_(PBSt)	None	Rachael	Rachael	Paris	Control_(PBSt)None	A
230728	72	0	Control_(PBSt)	None	Rachael	Rachael	Paris	Control_(PBSt)None	A
230728	72	0	Control_(PBSt)	None	Rachael	Rachael	Paris	Control_(PBSt)None	A
230728	72	0	Control_(PBSt)	None	Rachael	Rachael	Paris	Control_(PBSt)None	A
230728	72	0	Control_(PBSt)	None	Rachael	Rachael	Paris	Control_(PBSt)None	A
230728	72	0	Control_(PBSt)	None	Rachael	Rachael	Paris	Control_(PBSt)None	A
230728	72	0	Control_(PBSt)	None	Rachael	Rachael	Paris	Control_(PBSt)None	A
230728	72	0	Control_(PBSt)	None	Rachael	Rachael	Paris	Control_(PBSt)None	A
230728	72	0	Control_(PBSt)	None	Rachael	Rachael	Paris	Control_(PBSt)None	A
230728	72	0	Control_(PBSt)	None	Rachael	Rachael	Paris	Control_(PBSt)None	A
230728	30	1	Control_(PBSt)	CutAntenna	Rachael	Rachael	Paris	Control_(PBSt)CutAntenna	C
230728	8	1	Control_(PBSt)	CutAntenna	Rachael	Rachael	Paris	Control_(PBSt)CutAntenna	C
230728	72	0	Control_(PBSt)	CutAntenna	Rachael	Rachael	Paris	Control_(PBSt)CutAntenna	C
230728	72	0	Control_(PBSt)	CutAntenna	Rachael	Rachael	Paris	Control_(PBSt)CutAntenna	C
230728	72	0	Control_(PBSt)	CutAntenna	Rachael	Rachael	Paris	Control_(PBSt)CutAntenna	C
230728	72	0	Control_(PBSt)	CutAntenna	Rachael	Rachael	Paris	Control_(PBSt)CutAntenna	C
230728	72	0	Control_(PBSt)	CutAntenna	Rachael	Rachael	Paris	Control_(PBSt)CutAntenna	C
230728	72	0	Control_(PBSt)	CutAntenna	Rachael	Rachael	Paris	Control_(PBSt)CutAntenna	C
230728	72	0	Control_(PBSt)	CutAntenna	Rachael	Rachael	Paris	Control_(PBSt)CutAntenna	C
230728	72	0	Control_(PBSt)	CutAntenna	Rachael	Rachael	Paris	Control_(PBSt)CutAntenna	C
230728	72	0	Control_(PBSt)	CutAntenna	Rachael	Rachael	Paris	Control_(PBSt)CutAntenna	C
230728	72	0	Control_(PBSt)	CutAntenna	Rachael	Rachael	Paris	Control_(PBSt)CutAntenna	C
230728	72	0	Control_(PBSt)	CutAntenna	Rachael	Rachael	Paris	Control_(PBSt)CutAntenna	C
230728	72	0	Control_(PBSt)	CutAntenna	Rachael	Rachael	Paris	Control_(PBSt)CutAntenna	C
230728	72	0	Control_(PBSt)	CutAntenna	Rachael	Rachael	Paris	Control_(PBSt)CutAntenna	C
230728	72	0	Control_(PBSt)	CutAntenna	Rachael	Rachael	Paris	Control_(PBSt)CutAntenna	C
230728	72	0	Control_(PBSt)	CutAntenna	Rachael	Rachael	Paris	Control_(PBSt)CutAntenna	C
230728	72	0	Control_(PBSt)	CutAntenna	Rachael	Rachael	Paris	Control_(PBSt)CutAntenna	C
230728	72	0	Control_(PBSt)	CutAntenna	Rachael	Rachael	Paris	Control_(PBSt)CutAntenna	C
230728	72	0	Control_(PBSt)	CutAntenna	Rachael	Rachael	Paris	Control_(PBSt)CutAntenna	C
230728	72	0	Control_(PBSt)	CutAntenna	Rachael	Rachael	Paris	Control_(PBSt)CutAntenna	C
230728	72	0	Control_(PBSt)	CutAntenna	Rachael	Rachael	Paris	Control_(PBSt)CutAntenna	C
230728	72	0	Control_(PBSt)	CutAntenna	Rachael	Rachael	Paris	Control_(PBSt)CutAntenna	C
230728	72	0	Control_(PBSt)	CutAntenna	Rachael	Rachael	Paris	Control_(PBSt)CutAntenna	C
230728	72	0	Control_(PBSt)	CutAntenna	Rachael	Rachael	Paris	Control_(PBSt)CutAntenna	C
230728	72	0	Control_(PBSt)	CutAntenna	Rachael	Rachael	Paris	Control_(PBSt)CutAntenna	C
230728	72	0	Control_(PBSt)	CutAntenna	Rachael	Rachael	Paris	Control_(PBSt)CutAntenna	C
230728	72	0	Control_(PBSt)	CutAntenna	Rachael	Rachael	Paris	Control_(PBSt)CutAntenna	C
230728	72	0	Control_(PBSt)	CutAntenna	Rachael	Rachael	Paris	Control_(PBSt)CutAntenna	C
230728	18	1	PeGFP	None	Rachael	Rachael	Paris	PeGFPNone	B
230728	48	1	PeGFP	None	Rachael	Rachael	Paris	PeGFPNone	B
230728	72	0	PeGFP	None	Rachael	Rachael	Paris	PeGFPNone	B
230728	72	0	PeGFP	None	Rachael	Rachael	Paris	PeGFPNone	B
230728	72	0	PeGFP	None	Rachael	Rachael	Paris	PeGFPNone	B
230728	72	0	PeGFP	None	Rachael	Rachael	Paris	PeGFPNone	B
230728	72	0	PeGFP	None	Rachael	Rachael	Paris	PeGFPNone	B
230728	72	0	PeGFP	None	Rachael	Rachael	Paris	PeGFPNone	B
230728	72	0	PeGFP	None	Rachael	Rachael	Paris	PeGFPNone	B
230728	72	0	PeGFP	None	Rachael	Rachael	Paris	PeGFPNone	B
230728	72	0	PeGFP	None	Rachael	Rachael	Paris	PeGFPNone	B
230728	72	0	PeGFP	None	Rachael	Rachael	Paris	PeGFPNone	B
230728	72	0	PeGFP	None	Rachael	Rachael	Paris	PeGFPNone	B
230728	72	0	PeGFP	None	Rachael	Rachael	Paris	PeGFPNone	B
230728	72	0	PeGFP	None	Rachael	Rachael	Paris	PeGFPNone	B
230728	72	0	PeGFP	None	Rachael	Rachael	Paris	PeGFPNone	B
230728	72	0	PeGFP	None	Rachael	Rachael	Paris	PeGFPNone	B
230728	72	0	PeGFP	None	Rachael	Rachael	Paris	PeGFPNone	B
230728	72	0	PeGFP	None	Rachael	Rachael	Paris	PeGFPNone	B
230728	72	0	PeGFP	None	Rachael	Rachael	Paris	PeGFPNone	B
230728	11	1	PeGFP	CutAntenna	Rachael	Rachael	Paris	PeGFPCutAntenna	D
230728	12	1	PeGFP	CutAntenna	Rachael	Rachael	Paris	PeGFPCutAntenna	D
230728	12	1	PeGFP	CutAntenna	Rachael	Rachael	Paris	PeGFPCutAntenna	D
230728	12	1	PeGFP	CutAntenna	Rachael	Rachael	Paris	PeGFPCutAntenna	D
230728	13	1	PeGFP	CutAntenna	Rachael	Rachael	Paris	PeGFPCutAntenna	D
230728	13	1	PeGFP	CutAntenna	Rachael	Rachael	Paris	PeGFPCutAntenna	D
230728	14	1	PeGFP	CutAntenna	Rachael	Rachael	Paris	PeGFPCutAntenna	D
230728	22	1	PeGFP	CutAntenna	Rachael	Rachael	Paris	PeGFPCutAntenna	D
230728	72	0	PeGFP	CutAntenna	Rachael	Rachael	Paris	PeGFPCutAntenna	D
230728	72	0	PeGFP	CutAntenna	Rachael	Rachael	Paris	PeGFPCutAntenna	D
230728	1	1	PeGFP	CutAntenna	Rachael	Rachael	Paris	PeGFPCutAntenna	D
230728	11	1	PeGFP	CutAntenna	Rachael	Rachael	Paris	PeGFPCutAntenna	D
230728	12	1	PeGFP	CutAntenna	Rachael	Rachael	Paris	PeGFPCutAntenna	D
230728	13	1	PeGFP	CutAntenna	Rachael	Rachael	Paris	PeGFPCutAntenna	D
230728	13	1	PeGFP	CutAntenna	Rachael	Rachael	Paris	PeGFPCutAntenna	D
230728	14	1	PeGFP	CutAntenna	Rachael	Rachael	Paris	PeGFPCutAntenna	D
230728	14	1	PeGFP	CutAntenna	Rachael	Rachael	Paris	PeGFPCutAntenna	D
230728	15	1	PeGFP	CutAntenna	Rachael	Rachael	Paris	PeGFPCutAntenna	D
230728	72	0	PeGFP	CutAntenna	Rachael	Rachael	Paris	PeGFPCutAntenna	D
230728	72	0	PeGFP	CutAntenna	Rachael	Rachael	Paris	PeGFPCutAntenna	D

## Sheet: Fig3D
Replicate	Time	Event	Infection	Fight	ColonySeries	ColonyNumber	Group_letter
230711	72	0	None	No	Unknown	Unknown	A
230711	72	0	None	No	Unknown	Unknown	A
230711	72	0	None	No	Unknown	Unknown	A
230711	72	0	None	No	Unknown	Unknown	A
230711	72	0	None	No	Unknown	Unknown	A
230711	72	0	None	No	Unknown	Unknown	A
230711	72	0	None	No	Unknown	Unknown	A
230711	72	0	None	No	Unknown	Unknown	A
230711	72	0	None	No	Unknown	Unknown	A
230711	72	0	None	No	Unknown	Unknown	A
230711	72	0	None	No	Unknown	Unknown	A
230711	72	0	None	No	Unknown	Unknown	A
230711	46	1	Pe	No	Unknown	Unknown	B
230711	72	0	Pe	No	Unknown	Unknown	B
230711	72	0	Pe	No	Unknown	Unknown	B
230711	72	0	Pe	No	Unknown	Unknown	B
230711	72	0	Pe	No	Unknown	Unknown	B
230711	72	0	Pe	No	Unknown	Unknown	B
230711	72	0	Pe	No	Unknown	Unknown	B
230711	72	0	Pe	No	Unknown	Unknown	B
230711	72	0	Pe	No	Unknown	Unknown	B
230711	72	0	Pe	No	Unknown	Unknown	B
230711	72	0	Pe	No	Unknown	Unknown	B
230711	72	0	Pe	No	Unknown	Unknown	B
230711	34	1	None	Yes	Unknown	Unknown	C
230711	72	0	None	Yes	Unknown	Unknown	C
230711	72	0	None	Yes	Unknown	Unknown	C
230711	72	0	None	Yes	Unknown	Unknown	C
230711	72	0	None	Yes	Unknown	Unknown	C
230711	72	0	None	Yes	Unknown	Unknown	C
230711	72	0	None	Yes	Unknown	Unknown	C
230711	72	0	None	Yes	Unknown	Unknown	C
230711	72	0	None	Yes	Unknown	Unknown	C
230711	72	0	None	Yes	Unknown	Unknown	C
230711	2	1	Pe	Yes	Unknown	Unknown	D
230711	4	1	Pe	Yes	Unknown	Unknown	D
230711	36	1	Pe	Yes	Unknown	Unknown	D
230711	44	1	Pe	Yes	Unknown	Unknown	D
230711	72	0	Pe	Yes	Unknown	Unknown	D
230711	72	0	Pe	Yes	Unknown	Unknown	D
230711	72	0	Pe	Yes	Unknown	Unknown	D
230711	72	0	Pe	Yes	Unknown	Unknown	D
230711	72	0	Pe	Yes	Unknown	Unknown	D
230711	72	0	Pe	Yes	Unknown	Unknown	D
230711	72	0	Pe	Yes	Unknown	Unknown	D
230714	72	0	None	No	XV	XV-123	A
230714	72	0	None	No	XV	XV-123	A
230714	72	0	None	No	XV	XV-123	A
230714	72	0	None	No	XV	XV-123	A
230714	72	0	None	No	XV	XV-123	A
230714	72	0	None	No	XV	XV-123	A
230714	72	0	None	No	XV	XV-123	A
230714	72	0	None	No	XV	XV-123	A
230714	72	0	Pe	No	XV	XV-123	B
230714	72	0	Pe	No	XV	XV-123	B
230714	72	0	Pe	No	XV	XV-123	B
230714	72	0	Pe	No	XV	XV-123	B
230714	72	0	Pe	No	XV	XV-123	B
230714	72	0	Pe	No	XV	XV-123	B
230714	72	0	Pe	No	XV	XV-123	B
230714	72	0	Pe	No	XV	XV-123	B
230714	72	0	None	Yes	XV	XV-123	C
230714	72	0	None	Yes	XV	XV-123	C
230714	72	0	None	Yes	XV	XV-123	C
230714	72	0	None	Yes	XV	XV-123	C
230714	72	0	None	Yes	XV	XV-123	C
230714	72	0	None	Yes	XV	XV-123	C
230714	72	0	None	Yes	XV	XV-123	C
230714	72	0	None	Yes	XV	XV-123	C
230714	16	1	Pe	Yes	XV	XV-123	D
230714	24	1	Pe	Yes	XV	XV-123	D
230714	30	1	Pe	Yes	XV	XV-123	D
230714	32	1	Pe	Yes	XV	XV-123	D
230714	72	0	Pe	Yes	XV	XV-123	D
230714	72	0	Pe	Yes	XV	XV-123	D
230714	72	0	Pe	Yes	XV	XV-123	D
230714	72	0	Pe	Yes	XV	XV-123	D
230818	72	0	None	No	XV	XV-38	A
230818	72	0	None	No	XV	XV-38	A
230818	72	0	None	No	XV	XV-38	A
230818	72	0	None	No	XV	XV-38	A
230818	72	0	None	No	XV	XV-38	A
230818	72	0	None	No	XV	XV-38	A
230818	72	0	None	No	XV	XV-38	A
230818	72	0	None	No	XV	XV-38	A
230818	72	0	None	No	XV	XV-38	A
230818	72	0	None	No	XV	XV-38	A
230818	72	0	None	No	XV	XV-38	A
230818	72	0	None	No	XV	XV-38	A
230818	42	1	Pe	No	XV	XV-38	B
230818	72	0	Pe	No	XV	XV-38	B
230818	72	0	Pe	No	XV	XV-38	B
230818	72	0	Pe	No	XV	XV-38	B
230818	72	0	Pe	No	XV	XV-38	B
230818	72	0	Pe	No	XV	XV-38	B
230818	72	0	Pe	No	XV	XV-38	B
230818	72	0	Pe	No	XV	XV-38	B
230818	72	0	Pe	No	XV	XV-38	B
230818	72	0	Pe	No	XV	XV-38	B
230818	72	0	Pe	No	XV	XV-38	B
230818	72	0	Pe	No	XV	XV-38	B
230818	72	0	None	Yes	XV	XV-38	C
230818	72	0	None	Yes	XV	XV-38	C
230818	72	0	None	Yes	XV	XV-38	C
230818	72	0	None	Yes	XV	XV-38	C
230818	72	0	None	Yes	XV	XV-38	C
230818	72	0	None	Yes	XV	XV-38	C
230818	72	0	None	Yes	XV	XV-38	C
230818	72	0	None	Yes	XV	XV-38	C
230818	72	0	None	Yes	XV	XV-38	C
230818	72	0	None	Yes	XV	XV-38	C
230818	32	1	Pe	Yes	XV	XV-38	D
230818	42	1	Pe	Yes	XV	XV-38	D
230818	72	0	Pe	Yes	XV	XV-38	D
230818	72	0	Pe	Yes	XV	XV-38	D
230818	72	0	Pe	Yes	XV	XV-38	D
230818	72	0	Pe	Yes	XV	XV-38	D
230818	72	0	Pe	Yes	XV	XV-38	D
230818	72	0	Pe	Yes	XV	XV-38	D
230818	72	0	Pe	Yes	XV	XV-38	D
230818	72	0	Pe	Yes	XV	XV-38	D
230818	72	0	Pe	Yes	XV	XV-38	D

## Sheet: Fig4AB
Replicate	Pathogen	Treatment	Raw_colony_count	Normalized_colony_count
A	Pe	HLUC	28	0.521739
A	Pe	HLUC	35	0.652174
A	Pe	HLUC	52	0.968944
A	Pe	HLSI	78	1.45342
A	Pe	HLSI	43	0.801242
A	Pe	HLSI	40	0.745342
A	Pe	HLPP	13	0.242236
A	Pe	HLPP	22	0.409938
A	Pe	HLPP	20	0.372671
B	Pe	HLUC	26	0.545455
B	Pe	HLSI	59	1.23776
B	Pe	HLSI	55	1.15385
B	Pe	HLSI	29	0.608392
B	Pe	HLPP	15	0.314685
B	Pe	HLPP	21	0.440559
B	Pe	HLPP	16	0.335664
C	Pe	HLUC	129	2.11475
C	Pe	HLUC	76	1.2459
C	Pe	HLSI	51	0.836066
C	Pe	HLSI	65	1.06557
C	Pe	HLSI	67	1.09836
C	Pe	HLPP	16	0.262295
C	Pe	HLPP	31	0.508197
C	Pe	HLPP	10	0.163934
D	Pe	HLUC	647	1.73614
D	Pe	HLUC	432	1.15921
D	Pe	HLUC	427	1.1458
D	Pe	HLSI	325	0.872093
D	Pe	HLSI	624	1.67442
D	Pe	HLSI	169	0.453488
E	Pe	HLUC	679	1.53043
E	Pe	HLUC	613	1.38167
E	Pe	HLUC	481	1.08415
E	Pe	HLUC	575	1.29602
E	Pe	HLSI	452	1.01878
E	Pe	HLSI	386	0.870023
E	Pe	HLSI	493	1.11119
A	Mb	HLUC	48	1.19008
A	Mb	HLUC	52	1.28926
A	Mb	HLUC	21	0.520661
A	Mb	HLSI	8	0.198347
A	Mb	HLSI	26	0.644628
A	Mb	HLSI	28	0.694215
A	Mb	HLPP	30	0.743802
A	Mb	HLPP	47	1.16529
A	Mb	HLPP	63	1.56198
B	Mb	HLUC	50	0.78534
B	Mb	HLUC	72	1.13089
B	Mb	HLUC	69	1.08377
B	Mb	HLSI	103	1.6178
B	Mb	HLSI	118	1.8534
B	Mb	HLSI	141	2.21466
B	Mb	HLPP	24	0.376963
B	Mb	HLPP	20	0.314136
B	Mb	HLPP	14	0.219895
C	Mb	HLUC	18	0.282723
C	Mb	HLUC	40	0.628272
C	Mb	HLUC	83	1.30366
C	Mb	HLSI	94	1.47644
C	Mb	HLSI	96	1.50785
C	Mb	HLSI	121	1.90052
C	Mb	HLPP	54	0.848168
C	Mb	HLPP	46	0.722513
C	Mb	HLPP	48	0.753927
D	Mb	HLUC	118	1.04118
D	Mb	HLUC	121	1.06765
D	Mb	HLUC	101	0.891176
D	Mb	HLSI	106	0.935294
D	Mb	HLSI	80	0.705882
D	Mb	HLSI	59	0.520588

## Sheet: Fig4C
Observation.id	Description	Media.file	Total.length	FPS	Subject	Behavior	Behavioral.category	Modifiers	Behavior.type	Start..s.	Stop..s.	Duration..s.	Comment.start	Comment.stop	Treatment	N	Replicate	trial_length	N_grooming_AntEvents
trial1	NA	/media/rb17990/0123-4567/PRIVATE/AVCHD/BDMV/STREAM/00263.MTS	1391.25	25	focal	G	NA	NA	STATE	48.055	62.278	14.223	NA	NA	Sham	1	1	20	1
trial1	NA	/media/rb17990/0123-4567/PRIVATE/AVCHD/BDMV/STREAM/00263.MTS	1391.25	25	focal	G	NA	NA	STATE	696.848	807.852	111.004	NA	NA	Sham	1	1	20	2
trial1	NA	/media/rb17990/0123-4567/PRIVATE/AVCHD/BDMV/STREAM/00263.MTS	1391.25	25	focal	G	NA	NA	STATE	817.304	914.978	97.674	NA	NA	Sham	1	1	20	5
trial1	NA	/media/rb17990/0123-4567/PRIVATE/AVCHD/BDMV/STREAM/00263.MTS	1391.25	25	focal	G	NA	NA	STATE	932.623	945.228	12.605	NA	NA	Sham	1	1	20	1
trial2	NA	/media/rb17990/0123-4567/PRIVATE/AVCHD/BDMV/STREAM/00265.MTS	2033.46	25	focal	G	NA	NA	STATE	78.841	85.155	6.314	NA	NA	Fungi	1	1	20	1
trial2	NA	/media/rb17990/0123-4567/PRIVATE/AVCHD/BDMV/STREAM/00265.MTS	2033.46	25	focal	G	NA	NA	STATE	85.592	93.245	7.653	NA	NA	Fungi	1	1	20	1
trial2	NA	/media/rb17990/0123-4567/PRIVATE/AVCHD/BDMV/STREAM/00265.MTS	2033.46	25	focal	G	NA	NA	STATE	117.19	126.642	9.452	NA	NA	Fungi	1	1	20	2
trial2	NA	/media/rb17990/0123-4567/PRIVATE/AVCHD/BDMV/STREAM/00265.MTS	2033.46	25	focal	G	NA	NA	STATE	179.488	207.395	27.907	NA	NA	Fungi	1	1	20	3
trial2	NA	/media/rb17990/0123-4567/PRIVATE/AVCHD/BDMV/STREAM/00265.MTS	2033.46	25	focal	G	NA	NA	STATE	220.447	285.986	65.539	NA	NA	Fungi	1	1	20	3
trial2	NA	/media/rb17990/0123-4567/PRIVATE/AVCHD/BDMV/STREAM/00265.MTS	2033.46	25	focal	G	NA	NA	STATE	348.823	397.706	48.883	NA	NA	Fungi	1	1	20	1
trial2	NA	/media/rb17990/0123-4567/PRIVATE/AVCHD/BDMV/STREAM/00265.MTS	2033.46	25	focal	G	NA	NA	STATE	452.62	562.807	110.187	NA	NA	Fungi	1	1	20	2
trial2	NA	/media/rb17990/0123-4567/PRIVATE/AVCHD/BDMV/STREAM/00265.MTS	2033.46	25	focal	G	NA	NA	STATE	578.471	597.285	18.814	NA	NA	Fungi	1	1	20	1
trial2	NA	/media/rb17990/0123-4567/PRIVATE/AVCHD/BDMV/STREAM/00265.MTS	2033.46	25	focal	G	NA	NA	STATE	660.031	882.032	222.001	NA	NA	Fungi	1	1	20	9
trial2	NA	/media/rb17990/0123-4567/PRIVATE/AVCHD/BDMV/STREAM/00265.MTS	2033.46	25	focal	G	NA	NA	STATE	895.086	1200.62	305.53	NA	NA	Fungi	1	1	20	3
trial3	NA	/media/rb17990/0123-4567/PRIVATE/AVCHD/BDMV/STREAM/00267.MTS	1995.48	25	focal	G	NA	NA	STATE	25.905	93.061	67.156	NA	NA	Bacteria	1	1	20	1
trial3	NA	/media/rb17990/0123-4567/PRIVATE/AVCHD/BDMV/STREAM/00267.MTS	1995.48	25	focal	G	NA	NA	STATE	244.486	520.499	276.013	NA	NA	Bacteria	1	1	20	2
trial3	NA	/media/rb17990/0123-4567/PRIVATE/AVCHD/BDMV/STREAM/00267.MTS	1995.48	25	focal	G	NA	NA	STATE	527.251	628.438	101.187	NA	NA	Bacteria	1	1	20	1
trial3	NA	/media/rb17990/0123-4567/PRIVATE/AVCHD/BDMV/STREAM/00267.MTS	1995.48	25	focal	G	NA	NA	STATE	700.183	757.192	57.009	NA	NA	Bacteria	1	1	20	1
trial3	NA	/media/rb17990/0123-4567/PRIVATE/AVCHD/BDMV/STREAM/00267.MTS	1995.48	25	focal	G	NA	NA	STATE	796.86	827.109	30.249	NA	NA	Bacteria	1	1	20	1
trial3	NA	/media/rb17990/0123-4567/PRIVATE/AVCHD/BDMV/STREAM/00267.MTS	1995.48	25	focal	G	NA	NA	STATE	839.919	920.193	80.274	NA	NA	Bacteria	1	1	20	3
trial3	NA	/media/rb17990/0123-4567/PRIVATE/AVCHD/BDMV/STREAM/00267.MTS	1995.48	25	focal	G	NA	NA	STATE	926.586	1194.93	268.343	NA	NA	Bacteria	1	1	20	3
trial4	NA	/media/rb17990/0123-4567/PRIVATE/AVCHD/BDMV/STREAM/00001.MTS	2033.46	25	focal	G	NA	NA	STATE	0	0	0	NA	NA	Sham	0	2	20	0
trial4	NA	/media/rb17990/0123-4567/PRIVATE/AVCHD/BDMV/STREAM/00001.MTS	2033.46	25	focal	G	NA	NA	STATE	0	0	0	NA	NA	Sham	0	2	20	0
trial5	NA	/media/rb17990/Untitled/PRIVATE/AVCHD/BDMV/STREAM/00020.MTS	2028.76	25	focal	G	NA	NA	STATE	163.732	178.135	14.403	NA	NA	Fungi	1	2	20	2
trial5	NA	/media/rb17990/Untitled/PRIVATE/AVCHD/BDMV/STREAM/00020.MTS	2028.76	25	focal	G	NA	NA	STATE	182.186	197.491	15.305	NA	NA	Fungi	1	2	20	1
trial5	NA	/media/rb17990/Untitled/PRIVATE/AVCHD/BDMV/STREAM/00020.MTS	2028.76	25	focal	G	NA	NA	STATE	215.044	223.146	8.102	NA	NA	Fungi	1	2	20	1
trial5	NA	/media/rb17990/Untitled/PRIVATE/AVCHD/BDMV/STREAM/00020.MTS	2028.76	25	focal	G	NA	NA	STATE	229.087	245.833	16.746	NA	NA	Fungi	1	2	20	1
trial5	NA	/media/rb17990/Untitled/PRIVATE/AVCHD/BDMV/STREAM/00020.MTS	2028.76	25	focal	G	NA	NA	STATE	253.034	257.535	4.501	NA	NA	Fungi	1	2	20	1
trial5	NA	/media/rb17990/Untitled/PRIVATE/AVCHD/BDMV/STREAM/00020.MTS	2028.76	25	focal	G	NA	NA	STATE	271.041	273.742	2.701	NA	NA	Fungi	1	2	20	1
trial5	NA	/media/rb17990/Untitled/PRIVATE/AVCHD/BDMV/STREAM/00020.MTS	2028.76	25	focal	G	NA	NA	STATE	277.342	308.4	31.058	NA	NA	Fungi	1	2	20	1
trial5	NA	/media/rb17990/Untitled/PRIVATE/AVCHD/BDMV/STREAM/00020.MTS	2028.76	25	focal	G	NA	NA	STATE	313.711	318.662	4.951	NA	NA	Fungi	1	2	20	1
trial5	NA	/media/rb17990/Untitled/PRIVATE/AVCHD/BDMV/STREAM/00020.MTS	2028.76	25	focal	G	NA	NA	STATE	373.664	432.177	58.513	NA	NA	Fungi	1	2	20	2
trial5	NA	/media/rb17990/Untitled/PRIVATE/AVCHD/BDMV/STREAM/00020.MTS	2028.76	25	focal	G	NA	NA	STATE	436.677	453.781	17.104	NA	NA	Fungi	1	2	20	1
trial5	NA	/media/rb17990/Untitled/PRIVATE/AVCHD/BDMV/STREAM/00020.MTS	2028.76	25	focal	G	NA	NA	STATE	480.809	534.082	53.273	NA	NA	Fungi	1	2	20	3
trial5	NA	/media/rb17990/Untitled/PRIVATE/AVCHD/BDMV/STREAM/00020.MTS	2028.76	25	focal	G	NA	NA	STATE	545.874	838.533	292.659	NA	NA	Fungi	1	2	20	10
trial5	NA	/media/rb17990/Untitled/PRIVATE/AVCHD/BDMV/STREAM/00020.MTS	2028.76	25	focal	G	NA	NA	STATE	851.135	862.838	11.703	NA	NA	Fungi	1	2	20	1
trial5	NA	/media/rb17990/Untitled/PRIVATE/AVCHD/BDMV/STREAM/00020.MTS	2028.76	25	focal	G	NA	NA	STATE	879.041	1194.58	315.539	NA	NA	Fungi	1	2	20	9
trial6	NA	/media/rb17990/Untitled/PRIVATE/AVCHD/BDMV/STREAM/00022.MTS	1988.73	25	focal	G	NA	NA	STATE	189.291	236.916	47.625	NA	NA	Bacteria	1	2	20	2
trial6	NA	/media/rb17990/Untitled/PRIVATE/AVCHD/BDMV/STREAM/00022.MTS	1988.73	25	focal	G	NA	NA	STATE	439.197	576.207	137.01	NA	NA	Bacteria	1	2	20	1
trial6	NA	/media/rb17990/Untitled/PRIVATE/AVCHD/BDMV/STREAM/00022.MTS	1988.73	25	focal	G	NA	NA	STATE	661.278	844.29	183.012	NA	NA	Bacteria	1	2	20	3
trial6	NA	/media/rb17990/Untitled/PRIVATE/AVCHD/BDMV/STREAM/00022.MTS	1988.73	25	focal	G	NA	NA	STATE	853.832	863.284	9.452	NA	NA	Bacteria	1	2	20	1
trial6	NA	/media/rb17990/Untitled/PRIVATE/AVCHD/BDMV/STREAM/00022.MTS	1988.73	25	focal	G	NA	NA	STATE	874.088	1076.2	202.113	NA	NA	Bacteria	1	2	20	3
trial6	NA	/media/rb17990/Untitled/PRIVATE/AVCHD/BDMV/STREAM/00023.MTS	1988.73	25	focal	G	NA	NA	STATE	1089.71	1094.66	4.95	NA	NA	Bacteria	1	2	20	1
trial6	NA	/media/rb17990/Untitled/PRIVATE/AVCHD/BDMV/STREAM/00023.MTS	1988.73	25	focal	G	NA	NA	STATE	1143.72	1164.88	21.157	NA	NA	Bacteria	1	2	20	1
trial7	NA	/media/rb17990/0123-4567/PRIVATE/AVCHD/BDMV/STREAM/00194.MTS	1353.3	25	focal	G	NA	NA	STATE	145.558	162.743	17.185	NA	NA	Sham	1	3	20	1
trial7	NA	/media/rb17990/0123-4567/PRIVATE/AVCHD/BDMV/STREAM/00194.MTS	1353.3	25	focal	G	NA	NA	STATE	207.124	231.43	24.306	NA	NA	Sham	1	3	20	1
trial7	NA	/media/rb17990/0123-4567/PRIVATE/AVCHD/BDMV/STREAM/00194.MTS	1353.3	25	focal	G	NA	NA	STATE	233.23	244.484	11.254	NA	NA	Sham	1	3	20	1
trial7	NA	/media/rb17990/0123-4567/PRIVATE/AVCHD/BDMV/STREAM/00194.MTS	1353.3	25	focal	G	NA	NA	STATE	540.484	572.892	32.408	NA	NA	Sham	1	3	20	1
trial7	NA	/media/rb17990/0123-4567/PRIVATE/AVCHD/BDMV/STREAM/00194.MTS	1353.3	25	focal	G	NA	NA	STATE	594.948	601.249	6.301	NA	NA	Sham	1	3	20	1
trial7	NA	/media/rb17990/0123-4567/PRIVATE/AVCHD/BDMV/STREAM/00194.MTS	1353.3	25	focal	G	NA	NA	STATE	720.077	737.184	17.107	NA	NA	Sham	1	3	20	1
trial7	NA	/media/rb17990/0123-4567/PRIVATE/AVCHD/BDMV/STREAM/00194.MTS	1353.3	25	focal	G	NA	NA	STATE	986.186	992.037	5.851	NA	NA	Sham	1	3	20	1
trial7	NA	/media/rb17990/0123-4567/PRIVATE/AVCHD/BDMV/STREAM/00194.MTS	1353.3	25	focal	G	NA	NA	STATE	1011.39	1026.17	14.781	NA	NA	Sham	1	3	20	1
trial8	NA	/media/rb17990/0123-4567/PRIVATE/AVCHD/BDMV/STREAM/00196.MTS	2045.89	25	focal	G	NA	NA	STATE	88.291	93.692	5.401	NA	NA	Fungi	NA	3	20	NA
trial8	NA	/media/rb17990/0123-4567/PRIVATE/AVCHD/BDMV/STREAM/00196.MTS	2045.89	25	focal	G	NA	NA	STATE	247.635	252.496	4.861	NA	NA	Fungi	NA	3	20	NA
trial8	NA	/media/rb17990/0123-4567/PRIVATE/AVCHD/BDMV/STREAM/00196.MTS	2045.89	25	focal	G	NA	NA	STATE	903.728	915.791	12.063	NA	NA	Fungi	NA	3	20	NA
trial9	NA	/media/rb17990/0123-4567/PRIVATE/AVCHD/BDMV/STREAM/00199.MTS	2045.89	25	focal	G	NA	NA	STATE	125.921	160.764	34.843	NA	NA	Bacteria	1	3	20	1
trial9	NA	/media/rb17990/0123-4567/PRIVATE/AVCHD/BDMV/STREAM/00199.MTS	2045.89	25	focal	G	NA	NA	STATE	173.907	187.501	13.594	NA	NA	Bacteria	1	3	20	1
trial9	NA	/media/rb17990/0123-4567/PRIVATE/AVCHD/BDMV/STREAM/00199.MTS	2045.89	25	focal	G	NA	NA	STATE	239.306	248.897	9.591	NA	NA	Bacteria	1	3	20	1
trial9	NA	/media/rb17990/0123-4567/PRIVATE/AVCHD/BDMV/STREAM/00199.MTS	2045.89	25	focal	G	NA	NA	STATE	293.999	475.304	181.305	NA	NA	Bacteria	1	3	20	6
trial9	NA	/media/rb17990/0123-4567/PRIVATE/AVCHD/BDMV/STREAM/00199.MTS	2045.89	25	focal	G	NA	NA	STATE	480.705	540.57	59.865	NA	NA	Bacteria	1	3	20	1
trial9	NA	/media/rb17990/0123-4567/PRIVATE/AVCHD/BDMV/STREAM/00199.MTS	2045.89	25	focal	G	NA	NA	STATE	543.319	626.002	82.683	NA	NA	Bacteria	1	3	20	2
trial9	NA	/media/rb17990/0123-4567/PRIVATE/AVCHD/BDMV/STREAM/00199.MTS	2045.89	25	focal	G	NA	NA	STATE	637.885	713.053	75.168	NA	NA	Bacteria	1	3	20	2
trial9	NA	/media/rb17990/0123-4567/PRIVATE/AVCHD/BDMV/STREAM/00199.MTS	2045.89	25	focal	G	NA	NA	STATE	716.834	803.077	86.243	NA	NA	Bacteria	1	3	20	1
trial9	NA	/media/rb17990/0123-4567/PRIVATE/AVCHD/BDMV/STREAM/00199.MTS	2045.89	25	focal	G	NA	NA	STATE	817.212	973.855	156.643	NA	NA	Bacteria	1	3	20	3
trial9	NA	/media/rb17990/0123-4567/PRIVATE/AVCHD/BDMV/STREAM/00199.MTS	2045.89	25	focal	G	NA	NA	STATE	994.111	1108.97	114.863	NA	NA	Bacteria	1	3	20	2
trial9	NA	/media/rb17990/0123-4567/PRIVATE/AVCHD/BDMV/STREAM/00200.MTS	2045.89	25	focal	G	NA	NA	STATE	1118.15	1155.96	37.81	NA	NA	Bacteria	1	3	20	1
trial10	NA	/media/rb17990/0123-4567/PRIVATE/AVCHD/BDMV/STREAM/00272.MTS	1357.46	25	focal	G	NA	NA	STATE	144.289	160.764	16.475	NA	NA	Sham	1	4	20	2
trial10	NA	/media/rb17990/0123-4567/PRIVATE/AVCHD/BDMV/STREAM/00272.MTS	1357.46	25	focal	G	NA	NA	STATE	251.325	290.754	39.429	NA	NA	Sham	1	4	20	1
trial10	NA	/media/rb17990/0123-4567/PRIVATE/AVCHD/BDMV/STREAM/00272.MTS	1357.46	25	focal	G	NA	NA	STATE	314.882	328.235	13.353	NA	NA	Sham	1	4	20	1
trial10	NA	/media/rb17990/0123-4567/PRIVATE/AVCHD/BDMV/STREAM/00272.MTS	1357.46	25	focal	G	NA	NA	STATE	336.487	350.44	13.953	NA	NA	Sham	1	4	20	1
trial10	NA	/media/rb17990/0123-4567/PRIVATE/AVCHD/BDMV/STREAM/00272.MTS	1357.46	25	focal	G	NA	NA	STATE	420.388	467.47	47.082	NA	NA	Sham	1	4	20	1
trial10	NA	/media/rb17990/0123-4567/PRIVATE/AVCHD/BDMV/STREAM/00272.MTS	1357.46	25	focal	G	NA	NA	STATE	492.227	508.16	15.933	NA	NA	Sham	1	4	20	1
trial10	NA	/media/rb17990/0123-4567/PRIVATE/AVCHD/BDMV/STREAM/00272.MTS	1357.46	25	focal	G	NA	NA	STATE	566.675	578.108	11.433	NA	NA	Sham	1	4	20	1
trial10	NA	/media/rb17990/0123-4567/PRIVATE/AVCHD/BDMV/STREAM/00272.MTS	1357.46	25	focal	G	NA	NA	STATE	606.735	627.08	20.345	NA	NA	Sham	1	4	20	1
trial10	NA	/media/rb17990/0123-4567/PRIVATE/AVCHD/BDMV/STREAM/00272.MTS	1357.46	25	focal	G	NA	NA	STATE	676.143	686.348	10.205	NA	NA	Sham	1	4	20	1
trial10	NA	/media/rb17990/0123-4567/PRIVATE/AVCHD/BDMV/STREAM/00272.MTS	1357.46	25	focal	G	NA	NA	STATE	797.134	803.529	6.395	NA	NA	Sham	1	4	20	1
trial10	NA	/media/rb17990/0123-4567/PRIVATE/AVCHD/BDMV/STREAM/00272.MTS	1357.46	25	focal	G	NA	NA	STATE	813.702	834.047	20.345	NA	NA	Sham	1	4	20	1
trial10	NA	/media/rb17990/0123-4567/PRIVATE/AVCHD/BDMV/STREAM/00273.MTS	1357.46	25	focal	G	NA	NA	STATE	1118.54	1165.17	46.63	NA	NA	Sham	1	4	20	1
trial11	NA	/media/rb17990/0123-4567/PRIVATE/AVCHD/BDMV/STREAM/00274.MTS	2045.89	25	focal	G	NA	NA	STATE	160.132	180.297	20.165	NA	NA	Fungi	1	4	20	1
trial11	NA	/media/rb17990/0123-4567/PRIVATE/AVCHD/BDMV/STREAM/00274.MTS	2045.89	25	focal	G	NA	NA	STATE	190.92	210.995	20.075	NA	NA	Fungi	1	4	20	1
trial11	NA	/media/rb17990/0123-4567/PRIVATE/AVCHD/BDMV/STREAM/00274.MTS	2045.89	25	focal	G	NA	NA	STATE	230.265	256.703	26.438	NA	NA	Fungi	1	4	20	2
trial11	NA	/media/rb17990/0123-4567/PRIVATE/AVCHD/BDMV/STREAM/00274.MTS	2045.89	25	focal	G	NA	NA	STATE	265.463	323.618	58.155	NA	NA	Fungi	1	4	20	3
trial11	NA	/media/rb17990/0123-4567/PRIVATE/AVCHD/BDMV/STREAM/00274.MTS	2045.89	25	focal	G	NA	NA	STATE	491.421	504.023	12.602	NA	NA	Fungi	1	4	20	1
trial11	NA	/media/rb17990/0123-4567/PRIVATE/AVCHD/BDMV/STREAM/00274.MTS	2045.89	25	focal	G	NA	NA	STATE	561.1	689.651	128.551	NA	NA	Fungi	1	4	20	2
trial11	NA	/media/rb17990/0123-4567/PRIVATE/AVCHD/BDMV/STREAM/00274.MTS	2045.89	25	focal	G	NA	NA	STATE	713.957	742.134	28.177	NA	NA	Fungi	1	4	20	1
trial11	NA	/media/rb17990/0123-4567/PRIVATE/AVCHD/BDMV/STREAM/00274.MTS	2045.89	25	focal	G	NA	NA	STATE	744.655	775.894	31.239	NA	NA	Fungi	1	4	20	1
trial11	NA	/media/rb17990/0123-4567/PRIVATE/AVCHD/BDMV/STREAM/00274.MTS	2045.89	25	focal	G	NA	NA	STATE	841.252	861.33	20.078	NA	NA	Fungi	1	4	20	1
trial11	NA	/media/rb17990/0123-4567/PRIVATE/AVCHD/BDMV/STREAM/00275.MTS	2045.89	25	focal	G	NA	NA	STATE	1108.62	1116.81	8.192	NA	NA	Fungi	1	4	20	1
trial11	NA	/media/rb17990/0123-4567/PRIVATE/AVCHD/BDMV/STREAM/00275.MTS	2045.89	25	focal	G	NA	NA	STATE	1133.82	1183.97	50.142	NA	NA	Fungi	1	4	20	1
trial12	NA	/media/rb17990/0123-4567/PRIVATE/AVCHD/BDMV/STREAM/00277.MTS	2038.14	25	focal	G	NA	NA	STATE	78.298	131.86	53.562	NA	NA	Bacteria	1	4	20	1
trial12	NA	/media/rb17990/0123-4567/PRIVATE/AVCHD/BDMV/STREAM/00277.MTS	2038.14	25	focal	G	NA	NA	STATE	278.598	295.612	17.014	NA	NA	Bacteria	1	4	20	1
trial12	NA	/media/rb17990/0123-4567/PRIVATE/AVCHD/BDMV/STREAM/00277.MTS	2038.14	25	focal	G	NA	NA	STATE	301.913	397.158	95.245	NA	NA	Bacteria	1	4	20	1
trial12	NA	/media/rb17990/0123-4567/PRIVATE/AVCHD/BDMV/STREAM/00277.MTS	2038.14	25	focal	G	NA	NA	STATE	474.489	487.452	12.963	NA	NA	Bacteria	1	4	20	2
trial12	NA	/media/rb17990/0123-4567/PRIVATE/AVCHD/BDMV/STREAM/00277.MTS	2038.14	25	focal	G	NA	NA	STATE	494.564	541.467	46.903	NA	NA	Bacteria	1	4	20	2
trial12	NA	/media/rb17990/0123-4567/PRIVATE/AVCHD/BDMV/STREAM/00277.MTS	2038.14	25	focal	G	NA	NA	STATE	744.382	755.161	10.779	NA	NA	Bacteria	1	4	20	1
trial13	NA	/media/rb17990/DATA/florent/reps 5-12/sdCard1/00279.MTS	1815.57	25	focal	G	NA	NA	STATE	629.611	633.932	4.321	NA	NA	Fungi	1	5	20	1
trial13	NA	/media/rb17990/DATA/florent/reps 5-12/sdCard1/00280.MTS	1815.57	25	focal	G	NA	NA	STATE	1058.67	1062.27	3.601	NA	NA	Fungi	1	5	20	1
trial14	NA	/media/rb17990/DATA/florent/reps 5-12/sdCard1/00281.MTS	1862.94	25	focal	G	NA	NA	STATE	234.761	243.764	9.003	NA	NA	Bacteria	1	5	20	1
trial14	NA	/media/rb17990/DATA/florent/reps 5-12/sdCard1/00281.MTS	1862.94	25	focal	G	NA	NA	STATE	277.077	334.239	57.162	NA	NA	Bacteria	1	5	20	1
trial14	NA	/media/rb17990/DATA/florent/reps 5-12/sdCard1/00281.MTS	1862.94	25	focal	G	NA	NA	STATE	336.039	555.515	219.476	NA	NA	Bacteria	1	5	20	6
trial14	NA	/media/rb17990/DATA/florent/reps 5-12/sdCard1/00281.MTS	1862.94	25	focal	G	NA	NA	STATE	575.41	620.241	44.831	NA	NA	Bacteria	1	5	20	2
trial14	NA	/media/rb17990/DATA/florent/reps 5-12/sdCard1/00281.MTS	1862.94	25	focal	G	NA	NA	STATE	644.548	674.795	30.247	NA	NA	Bacteria	1	5	20	2
trial14	NA	/media/rb17990/DATA/florent/reps 5-12/sdCard1/00281.MTS	1862.94	25	focal	G	NA	NA	STATE	680.736	776.881	96.145	NA	NA	Bacteria	1	5	20	3
trial14	NA	/media/rb17990/DATA/florent/reps 5-12/sdCard1/00281.MTS	1862.94	25	focal	G	NA	NA	STATE	787.685	1046.41	229.556	NA	NA	Bacteria	1	5	20	6
trial14	NA	/media/rb17990/DATA/florent/reps 5-12/sdCard1/00282.MTS	1862.94	25	focal	G	NA	NA	STATE	1055.59	1138.77	83.181	NA	NA	Bacteria	1	5	20	5
trial14	NA	/media/rb17990/DATA/florent/reps 5-12/sdCard1/00282.MTS	1862.94	25	focal	G	NA	NA	STATE	1140.93	1199.81	58.875	NA	NA	Bacteria	1	5	20	2
trial15	NA	/media/rb17990/DATA/florent/reps 5-12/sdCard1/00283.MTS	1849.88	25	focal	G	NA	NA	STATE	253.575	415.624	162.049	NA	NA	Sham	1	5	20	3
trial15	NA	/media/rb17990/DATA/florent/reps 5-12/sdCard1/00283.MTS	1849.88	25	focal	G	NA	NA	STATE	421.295	432.636	11.341	NA	NA	Sham	1	5	20	1
trial15	NA	/media/rb17990/DATA/florent/reps 5-12/sdCard1/00283.MTS	1849.88	25	focal	G	NA	NA	STATE	467.93	696.866	228.936	NA	NA	Sham	1	5	20	3
trial15	NA	/media/rb17990/DATA/florent/reps 5-12/sdCard1/00283.MTS	1849.88	25	focal	G	NA	NA	STATE	707.58	882.493	174.913	NA	NA	Sham	1	5	20	3
trial15	NA	/media/rb17990/DATA/florent/reps 5-12/sdCard1/00283.MTS	1849.88	25	focal	G	NA	NA	STATE	896.176	899.957	3.781	NA	NA	Sham	1	5	20	1
trial15	NA	/media/rb17990/DATA/florent/reps 5-12/sdCard1/00283.MTS	1849.88	25	focal	G	NA	NA	STATE	908.69	918.142	9.452	NA	NA	Sham	1	5	20	1
trial15	NA	/media/rb17990/DATA/florent/reps 5-12/sdCard1/00283.MTS	1849.88	25	focal	G	NA	NA	STATE	931.915	940.109	8.194	NA	NA	Sham	1	5	20	1
trial15	NA	/media/rb17990/DATA/florent/reps 5-12/sdCard1/00284.MTS	1849.88	25	focal	G	NA	NA	STATE	1184.41	1199.53	15.125	NA	NA	Sham	1	5	20	1
trial16	NA	/media/rb17990/DATA/florent/reps 5-12/sdCard1/00285.MTS	2036.02	25	focal	G	NA	NA	STATE	147.71	172.016	24.306	NA	NA	Sham	1	6	20	2
trial16	NA	/media/rb17990/DATA/florent/reps 5-12/sdCard1/00285.MTS	2036.02	25	focal	G	NA	NA	STATE	192.54	211.984	19.444	NA	NA	Sham	1	6	20	1
trial16	NA	/media/rb17990/DATA/florent/reps 5-12/sdCard1/00285.MTS	2036.02	25	focal	G	NA	NA	STATE	356.201	366.463	10.262	NA	NA	Sham	1	6	20	1
trial16	NA	/media/rb17990/DATA/florent/reps 5-12/sdCard1/00285.MTS	2036.02	25	focal	G	NA	NA	STATE	664.89	671.822	6.932	NA	NA	Sham	1	6	20	1
trial16	NA	/media/rb17990/DATA/florent/reps 5-12/sdCard1/00285.MTS	2036.02	25	focal	G	NA	NA	STATE	753.383	778.949	25.566	NA	NA	Sham	1	6	20	1
trial18	NA	/media/rb17990/DATA/florent/reps 5-12/sdCard1/00290.MTS	1873.3	25	focal	G	NA	NA	STATE	170.211	189.655	19.444	NA	NA	Fungi	1	6	20	3
trial18	NA	/media/rb17990/DATA/florent/reps 5-12/sdCard1/00290.MTS	1873.3	25	focal	G	NA	NA	STATE	198.836	206.938	8.102	NA	NA	Fungi	1	6	20	1
trial18	NA	/media/rb17990/DATA/florent/reps 5-12/sdCard1/00290.MTS	1873.3	25	focal	G	NA	NA	STATE	243.216	269.145	25.929	NA	NA	Fungi	1	6	20	1
trial18	NA	/media/rb17990/DATA/florent/reps 5-12/sdCard1/00290.MTS	1873.3	25	focal	G	NA	NA	STATE	305.334	312.898	7.564	NA	NA	Fungi	1	6	20	1
trial18	NA	/media/rb17990/DATA/florent/reps 5-12/sdCard1/00290.MTS	1873.3	25	focal	G	NA	NA	STATE	318.839	355.567	36.728	NA	NA	Fungi	1	6	20	2
trial18	NA	/media/rb17990/DATA/florent/reps 5-12/sdCard1/00290.MTS	1873.3	25	focal	G	NA	NA	STATE	387.075	396.797	9.722	NA	NA	Fungi	1	6	20	2
trial18	NA	/media/rb17990/DATA/florent/reps 5-12/sdCard1/00290.MTS	1873.3	25	focal	G	NA	NA	STATE	456.757	470.261	13.504	NA	NA	Fungi	1	6	20	2
trial18	NA	/media/rb17990/DATA/florent/reps 5-12/sdCard1/00291.MTS	1873.3	25	focal	G	NA	NA	STATE	1157.86	1200.07	42.211	NA	NA	Fungi	1	6	20	1
trial19	NA	/media/rb17990/DATA/florent/reps 5-12/sdCard2/00269.MTS	1812.41	25	focal	G	NA	NA	STATE	144.373	171.226	26.853	NA	NA	Fungi	1	7	20	1
trial19	NA	/media/rb17990/DATA/florent/reps 5-12/sdCard2/00269.MTS	1812.41	25	focal	G	NA	NA	STATE	206.218	217.471	11.253	NA	NA	Fungi	1	7	20	1
trial19	NA	/media/rb17990/DATA/florent/reps 5-12/sdCard2/00269.MTS	1812.41	25	focal	G	NA	NA	STATE	254.741	285.978	31.237	NA	NA	Fungi	1	7	20	1
trial20	NA	/media/rb17990/DATA/florent/reps 5-12/sdCard2/00271.MTS	1880.54	25	focal	G	NA	NA	STATE	269.78	301.649	31.869	NA	NA	Bacteria	1	7	20	1
trial21	NA	/media/rb17990/DATA/florent/reps 5-12/sdCard2/00273.MTS	1864.41	25	focal	G	NA	NA	STATE	49.851	88.202	38.351	NA	NA	Sham	1	7	20	1
trial21	NA	/media/rb17990/DATA/florent/reps 5-12/sdCard2/00273.MTS	1864.41	25	focal	G	NA	NA	STATE	232.328	237.189	4.861	NA	NA	Sham	1	7	20	1
trial21	NA	/media/rb17990/DATA/florent/reps 5-12/sdCard2/00273.MTS	1864.41	25	focal	G	NA	NA	STATE	278.78	296.605	17.825	NA	NA	Sham	1	7	20	1
trial21	NA	/media/rb17990/DATA/florent/reps 5-12/sdCard2/00273.MTS	1864.41	25	focal	G	NA	NA	STATE	451.894	540.026	88.132	NA	NA	Sham	1	7	20	3
trial21	NA	/media/rb17990/DATA/florent/reps 5-12/sdCard2/00273.MTS	1864.41	25	focal	G	NA	NA	STATE	562.802	607.633	44.831	NA	NA	Sham	1	7	20	1
trial21	NA	/media/rb17990/DATA/florent/reps 5-12/sdCard2/00273.MTS	1864.41	25	focal	G	NA	NA	STATE	630.318	658.406	28.088	NA	NA	Sham	1	7	20	1
trial21	NA	/media/rb17990/DATA/florent/reps 5-12/sdCard2/00273.MTS	1864.41	25	focal	G	NA	NA	STATE	870.955	887.969	17.014	NA	NA	Sham	1	7	20	1
trial21	NA	/media/rb17990/DATA/florent/reps 5-12/sdCard2/00273.MTS	1864.41	25	focal	G	NA	NA	STATE	962.328	988.795	26.467	NA	NA	Sham	1	7	20	1
trial21	NA	/media/rb17990/DATA/florent/reps 5-12/sdCard2/00274.MTS	1864.41	25	focal	G	NA	NA	STATE	1103.3	1139.85	36.548	NA	NA	Sham	1	7	20	1
trial22	NA	/media/rb17990/DATA/florent/reps 5-12/sdCard2/00275.MTS	2045.94	25	focal	G	NA	NA	STATE	206.848	246.526	39.678	NA	NA	Sham	1	8	20	3
trial22	NA	/media/rb17990/DATA/florent/reps 5-12/sdCard2/00275.MTS	2045.94	25	focal	G	NA	NA	STATE	276.797	312.085	35.288	NA	NA	Sham	1	8	20	1
trial22	NA	/media/rb17990/DATA/florent/reps 5-12/sdCard2/00275.MTS	2045.94	25	focal	G	NA	NA	STATE	322.167	338.552	16.385	NA	NA	Sham	1	8	20	1
trial22	NA	/media/rb17990/DATA/florent/reps 5-12/sdCard2/00275.MTS	2045.94	25	focal	G	NA	NA	STATE	344.855	390.86	46.005	NA	NA	Sham	1	8	20	1
trial22	NA	/media/rb17990/DATA/florent/reps 5-12/sdCard2/00275.MTS	2045.94	25	focal	G	NA	NA	STATE	401.573	410.397	8.824	NA	NA	Sham	1	8	20	1
trial22	NA	/media/rb17990/DATA/florent/reps 5-12/sdCard2/00275.MTS	2045.94	25	focal	G	NA	NA	STATE	824.59	864.29	39.7	NA	NA	Sham	1	8	20	1
trial22	NA	/media/rb17990/DATA/florent/reps 5-12/sdCard2/00275.MTS	2045.94	25	focal	G	NA	NA	STATE	878.154	931.088	52.934	NA	NA	Sham	1	8	20	1
trial22	NA	/media/rb17990/DATA/florent/reps 5-12/sdCard2/00276.MTS	2045.94	25	focal	G	NA	NA	STATE	1090.97	1200.61	109.647	NA	NA	Sham	1	8	20	3
trial23	NA	/media/rb17990/DATA/florent/reps 5-12/sdCard2/00277.MTS	2045.89	25	focal	G	NA	NA	STATE	177.776	284.369	106.593	NA	NA	Bacteria	1	8	20	2
trial23	NA	/media/rb17990/DATA/florent/reps 5-12/sdCard2/00277.MTS	2045.89	25	focal	G	NA	NA	STATE	296.251	310.116	13.865	NA	NA	Bacteria	1	8	20	1
trial23	NA	/media/rb17990/DATA/florent/reps 5-12/sdCard2/00277.MTS	2045.89	25	focal	G	NA	NA	STATE	339.465	359.604	20.139	NA	NA	Bacteria	1	8	20	1
trial23	NA	/media/rb17990/DATA/florent/reps 5-12/sdCard2/00277.MTS	2045.89	25	focal	G	NA	NA	STATE	364.579	1008.51	643.932	NA	NA	Bacteria	1	8	20	8
trial23	NA	/media/rb17990/DATA/florent/reps 5-12/sdCard2/00277.MTS	2045.89	25	focal	G	NA	NA	STATE	1014.18	1108.16	93.978	NA	NA	Bacteria	1	8	20	3
trial23	NA	/media/rb17990/DATA/florent/reps 5-12/sdCard2/00278.MTS	2045.89	25	focal	G	NA	NA	STATE	1113.2	1177.48	64.279	NA	NA	Bacteria	1	8	20	1
trial23	NA	/media/rb17990/DATA/florent/reps 5-12/sdCard2/00278.MTS	2045.89	25	focal	G	NA	NA	STATE	1186.93	1199.53	12.603	NA	NA	Bacteria	1	8	20	1
trial24	NA	/media/rb17990/DATA/florent/reps 5-12/sdCard2/00280.MTS	1898.26	25	focal	G	NA	NA	STATE	104.949	115.031	10.082	NA	NA	Fungi	1	8	20	1
trial24	NA	/media/rb17990/DATA/florent/reps 5-12/sdCard2/00280.MTS	1898.26	25	focal	G	NA	NA	STATE	133.756	298.676	164.92	NA	NA	Fungi	1	8	20	3
trial24	NA	/media/rb17990/DATA/florent/reps 5-12/sdCard2/00280.MTS	1898.26	25	focal	G	NA	NA	STATE	312.36	426.148	113.788	NA	NA	Fungi	1	8	20	2
trial24	NA	/media/rb17990/DATA/florent/reps 5-12/sdCard2/00280.MTS	1898.26	25	focal	G	NA	NA	STATE	461.438	511.852	50.414	NA	NA	Fungi	1	8	20	2
trial24	NA	/media/rb17990/DATA/florent/reps 5-12/sdCard2/00280.MTS	1898.26	25	focal	G	NA	NA	STATE	521.214	675.148	153.934	NA	NA	Fungi	1	8	20	1
trial24	NA	/media/rb17990/DATA/florent/reps 5-12/sdCard2/00280.MTS	1898.26	25	focal	G	NA	NA	STATE	695.314	782.46	87.146	NA	NA	Fungi	1	8	20	1
trial24	NA	/media/rb17990/DATA/florent/reps 5-12/sdCard2/00280.MTS	1898.26	25	focal	G	NA	NA	STATE	822.797	848.726	25.929	NA	NA	Fungi	1	8	20	1
trial24	NA	/media/rb17990/DATA/florent/reps 5-12/sdCard2/00280.MTS	1898.26	25	focal	G	NA	NA	STATE	878.252	1200.34	322.089	NA	NA	Fungi	1	8	20	8
trial25	NA	/media/rb17990/DATA/florent/reps 5-12/sdCard3/00024.MTS	1815.58	25	focal	G	NA	NA	STATE	156.792	196.671	39.879	NA	NA	Fungi	1	9	20	2
trial25	NA	/media/rb17990/DATA/florent/reps 5-12/sdCard3/00024.MTS	1815.58	25	focal	G	NA	NA	STATE	216.747	238.622	21.875	NA	NA	Fungi	1	9	20	1
trial25	NA	/media/rb17990/DATA/florent/reps 5-12/sdCard3/00024.MTS	1815.58	25	focal	G	NA	NA	STATE	325.702	343.499	17.797	NA	NA	Fungi	1	9	20	2
trial25	NA	/media/rb17990/DATA/florent/reps 5-12/sdCard3/00024.MTS	1815.58	25	focal	G	NA	NA	STATE	348.18	436.761	88.581	NA	NA	Fungi	1	9	20	2
trial25	NA	/media/rb17990/DATA/florent/reps 5-12/sdCard3/00024.MTS	1815.58	25	focal	G	NA	NA	STATE	448.913	498.064	49.151	NA	NA	Fungi	1	9	20	2
trial25	NA	/media/rb17990/DATA/florent/reps 5-12/sdCard3/00024.MTS	1815.58	25	focal	G	NA	NA	STATE	502.475	522.64	20.165	NA	NA	Fungi	1	9	20	1
trial25	NA	/media/rb17990/DATA/florent/reps 5-12/sdCard3/00024.MTS	1815.58	25	focal	G	NA	NA	STATE	607.261	696.833	89.572	NA	NA	Fungi	1	9	20	3
trial25	NA	/media/rb17990/DATA/florent/reps 5-12/sdCard3/00024.MTS	1815.58	25	focal	G	NA	NA	STATE	947.187	963.571	16.384	NA	NA	Fungi	1	9	20	1
trial25	NA	/media/rb17990/DATA/florent/reps 5-12/sdCard3/00024.MTS	1815.58	25	focal	G	NA	NA	STATE	993.369	1012.9	19.533	NA	NA	Fungi	1	9	20	1
trial25	NA	/media/rb17990/DATA/florent/reps 5-12/sdCard3/00025.MTS	1815.58	25	focal	G	NA	NA	STATE	1023.18	1060.99	37.809	NA	NA	Fungi	1	9	20	1
trial25	NA	/media/rb17990/DATA/florent/reps 5-12/sdCard3/00025.MTS	1815.58	25	focal	G	NA	NA	STATE	1064.77	1076.65	11.882	NA	NA	Fungi	1	9	20	2
trial25	NA	/media/rb17990/DATA/florent/reps 5-12/sdCard3/00025.MTS	1815.58	25	focal	G	NA	NA	STATE	1078.54	1084.22	5.673	NA	NA	Fungi	1	9	20	1
trial25	NA	/media/rb17990/DATA/florent/reps 5-12/sdCard3/00025.MTS	1815.58	25	focal	G	NA	NA	STATE	1101.59	1153.53	51.941	NA	NA	Fungi	1	9	20	2
trial25	NA	/media/rb17990/DATA/florent/reps 5-12/sdCard3/00025.MTS	1815.58	25	focal	G	NA	NA	STATE	1163.25	1188.46	25.207	NA	NA	Fungi	1	9	20	2
trial26	NA	/media/rb17990/DATA/florent/reps 5-12/sdCard3/00026.MTS	1859.26	25	focal	G	NA	NA	STATE	74.249	174.172	99.923	NA	NA	Bacteria	1	9	20	1
trial26	NA	/media/rb17990/DATA/florent/reps 5-12/sdCard3/00026.MTS	1859.26	25	focal	G	NA	NA	STATE	177.323	264.465	87.142	NA	NA	Bacteria	1	9	20	1
trial26	NA	/media/rb17990/DATA/florent/reps 5-12/sdCard3/00026.MTS	1859.26	25	focal	G	NA	NA	STATE	268.878	324.601	55.723	NA	NA	Bacteria	1	9	20	1
trial26	NA	/media/rb17990/DATA/florent/reps 5-12/sdCard3/00026.MTS	1859.26	25	focal	G	NA	NA	STATE	394.366	489.154	94.788	NA	NA	Bacteria	1	9	20	1
trial26	NA	/media/rb17990/DATA/florent/reps 5-12/sdCard3/00026.MTS	1859.26	25	focal	G	NA	NA	STATE	493.565	509.139	15.574	NA	NA	Bacteria	1	9	20	2
trial26	NA	/media/rb17990/DATA/florent/reps 5-12/sdCard3/00026.MTS	1859.26	25	focal	G	NA	NA	STATE	517.241	666.769	149.528	NA	NA	Bacteria	1	9	20	2
trial26	NA	/media/rb17990/DATA/florent/reps 5-12/sdCard3/00026.MTS	1859.26	25	focal	G	NA	NA	STATE	669.92	686.753	16.833	NA	NA	Bacteria	1	9	20	1
trial26	NA	/media/rb17990/DATA/florent/reps 5-12/sdCard3/00026.MTS	1859.26	25	focal	G	NA	NA	STATE	699.808	973.655	273.847	NA	NA	Bacteria	1	9	20	6
trial26	NA	/media/rb17990/DATA/florent/reps 5-12/sdCard3/00026.MTS	1859.26	25	focal	G	NA	NA	STATE	994.361	1186.39	192.026	NA	NA	Bacteria	1	9	20	4
trial27	NA	/media/rb17990/DATA/florent/reps 5-12/sdCard3/00028.MTS	1850.94	25	focal	G	NA	NA	STATE	237.551	400.852	163.301	NA	NA	Sham	1	9	20	1
trial27	NA	/media/rb17990/DATA/florent/reps 5-12/sdCard3/00028.MTS	1850.94	25	focal	G	NA	NA	STATE	553.527	636.168	82.641	NA	NA	Sham	1	9	20	1
trial27	NA	/media/rb17990/DATA/florent/reps 5-12/sdCard3/00028.MTS	1850.94	25	focal	G	NA	NA	STATE	760.399	921.266	160.867	NA	NA	Sham	1	9	20	3
trial27	NA	/media/rb17990/DATA/florent/reps 5-12/sdCard3/00028.MTS	1850.94	25	focal	G	NA	NA	STATE	942.69	1199.35	256.661	NA	NA	Sham	1	9	20	5
trial28	NA	/media/rb17990/DATA/florent/reps 5-12/sdCard3/00030.MTS	2040.22	25	focal	G	NA	NA	STATE	19.514	22.665	3.151	NA	NA	Sham	1	10	20	1
trial28	NA	/media/rb17990/DATA/florent/reps 5-12/sdCard3/00030.MTS	2040.22	25	focal	G	NA	NA	STATE	44.63	67.135	22.505	NA	NA	Sham	1	10	20	1
trial28	NA	/media/rb17990/DATA/florent/reps 5-12/sdCard3/00030.MTS	2040.22	25	focal	G	NA	NA	STATE	178.313	184.524	6.211	NA	NA	Sham	1	10	20	1
trial28	NA	/media/rb17990/DATA/florent/reps 5-12/sdCard3/00030.MTS	2040.22	25	focal	G	NA	NA	STATE	275.538	342.785	67.247	NA	NA	Sham	1	10	20	1
trial28	NA	/media/rb17990/DATA/florent/reps 5-12/sdCard3/00030.MTS	2040.22	25	focal	G	NA	NA	STATE	529.672	535.433	5.761	NA	NA	Sham	1	10	20	1
trial28	NA	/media/rb17990/DATA/florent/reps 5-12/sdCard3/00030.MTS	2040.22	25	focal	G	NA	NA	STATE	543.357	583.494	40.137	NA	NA	Sham	1	10	20	1
trial28	NA	/media/rb17990/DATA/florent/reps 5-12/sdCard3/00030.MTS	2040.22	25	focal	G	NA	NA	STATE	638.24	674.16	35.92	NA	NA	Sham	1	10	20	1
trial28	NA	/media/rb17990/DATA/florent/reps 5-12/sdCard3/00030.MTS	2040.22	25	focal	G	NA	NA	STATE	688.562	703.597	15.035	NA	NA	Sham	1	10	20	1
trial28	NA	/media/rb17990/DATA/florent/reps 5-12/sdCard3/00030.MTS	2040.22	25	focal	G	NA	NA	STATE	766.249	780.561	14.312	NA	NA	Sham	1	10	20	1
trial28	NA	/media/rb17990/DATA/florent/reps 5-12/sdCard3/00030.MTS	2040.22	25	focal	G	NA	NA	STATE	841.508	891.02	49.512	NA	NA	Sham	1	10	20	1
trial28	NA	/media/rb17990/DATA/florent/reps 5-12/sdCard3/00030.MTS	2040.22	25	focal	G	NA	NA	STATE	990.314	1079.15	88.837	NA	NA	Sham	1	10	20	1
trial29	NA	/media/rb17990/DATA/florent/reps 5-12/sdCard3/00032.MTS	2045.92	25	focal	G	NA	NA	STATE	262.484	271.936	9.452	NA	NA	Bacteria	1	10	20	1
trial29	NA	/media/rb17990/DATA/florent/reps 5-12/sdCard3/00033.MTS	2045.92	25	focal	G	NA	NA	STATE	1163.34	1173.43	10.085	NA	NA	Bacteria	1	10	20	1
trial30	NA	/media/rb17990/DATA/florent/reps 5-12/sdCard3/00035.MTS	1875.87	25	focal	G	NA	NA	STATE	59.847	66.78	6.933	NA	NA	Fungi	1	10	20	1
trial30	NA	/media/rb17990/DATA/florent/reps 5-12/sdCard3/00035.MTS	1875.87	25	focal	G	NA	NA	STATE	200.375	220.539	20.164	NA	NA	Fungi	1	10	20	1
trial30	NA	/media/rb17990/DATA/florent/reps 5-12/sdCard3/00035.MTS	1875.87	25	focal	G	NA	NA	STATE	248.897	276.624	27.727	NA	NA	Fungi	1	10	20	1
trial30	NA	/media/rb17990/DATA/florent/reps 5-12/sdCard3/00035.MTS	1875.87	25	focal	G	NA	NA	STATE	284.816	321.342	36.526	NA	NA	Fungi	1	10	20	1
trial30	NA	/media/rb17990/DATA/florent/reps 5-12/sdCard3/00035.MTS	1875.87	25	focal	G	NA	NA	STATE	347.829	439.92	92.091	NA	NA	Fungi	1	10	20	2
trial30	NA	/media/rb17990/DATA/florent/reps 5-12/sdCard3/00036.MTS	1875.87	25	focal	G	NA	NA	STATE	1036.84	1046.93	10.083	NA	NA	Fungi	1	10	20	1
trial30	NA	/media/rb17990/DATA/florent/reps 5-12/sdCard3/00036.MTS	1875.87	25	focal	G	NA	NA	STATE	1142.08	1191.86	49.782	NA	NA	Fungi	1	10	20	3
trial31	NA	/media/rb17990/DATA/florent/reps 5-12/sdCard4/00202.MTS	1813.49	25	focal	G	NA	NA	STATE	445.949	494.56	48.611	NA	NA	Fungi	1	11	20	1
trial31	NA	/media/rb17990/DATA/florent/reps 5-12/sdCard4/00202.MTS	1813.49	25	focal	G	NA	NA	STATE	515.354	530.478	15.124	NA	NA	Fungi	1	11	20	1
trial31	NA	/media/rb17990/DATA/florent/reps 5-12/sdCard4/00202.MTS	1813.49	25	focal	G	NA	NA	STATE	726.095	741.579	15.484	NA	NA	Fungi	1	11	20	1
trial31	NA	/media/rb17990/DATA/florent/reps 5-12/sdCard4/00202.MTS	1813.49	25	focal	G	NA	NA	STATE	791.002	852.756	61.754	NA	NA	Fungi	1	11	20	2
trial31	NA	/media/rb17990/DATA/florent/reps 5-12/sdCard4/00202.MTS	1813.49	25	focal	G	NA	NA	STATE	861.577	872.92	11.343	NA	NA	Fungi	1	11	20	1
trial31	NA	/media/rb17990/DATA/florent/reps 5-12/sdCard4/00202.MTS	1813.49	25	focal	G	NA	NA	STATE	894.523	909.648	15.125	NA	NA	Fungi	1	11	20	1
trial31	NA	/media/rb17990/DATA/florent/reps 5-12/sdCard4/00202.MTS	1813.49	25	focal	G	NA	NA	STATE	976.354	979.504	3.15	NA	NA	Fungi	1	11	20	1
trial31	NA	/media/rb17990/DATA/florent/reps 5-12/sdCard4/00202.MTS	1813.49	25	focal	G	NA	NA	STATE	988.326	994.627	6.301	NA	NA	Fungi	1	11	20	1
trial31	NA	/media/rb17990/DATA/florent/reps 5-12/sdCard4/00202.MTS	1813.49	25	focal	G	NA	NA	STATE	1012.27	1034.64	22.362	NA	NA	Fungi	1	11	20	1
trial31	NA	/media/rb17990/DATA/florent/reps 5-12/sdCard4/00203.MTS	1813.49	25	focal	G	NA	NA	STATE	1059.21	1074.97	15.756	NA	NA	Fungi	1	11	20	1
trial31	NA	/media/rb17990/DATA/florent/reps 5-12/sdCard4/00203.MTS	1813.49	25	focal	G	NA	NA	STATE	1108.36	1199.74	91.374	NA	NA	Fungi	1	11	20	1
trial32	NA	/media/rb17990/DATA/florent/reps 5-12/sdCard4/00204.MTS	1869.62	25	focal	G	NA	NA	STATE	745.28	756.083	10.803	NA	NA	Bacteria	1	11	20	1
trial32	NA	/media/rb17990/DATA/florent/reps 5-12/sdCard4/00204.MTS	1869.62	25	focal	G	NA	NA	STATE	905.161	909.482	4.321	NA	NA	Bacteria	1	11	20	1
trial33	NA	/media/rb17990/DATA/florent/reps 5-12/sdCard4/00206.MTS	1864.44	25	focal	G	NA	NA	STATE	57.781	60.932	3.151	NA	NA	Sham	1	11	20	1
trial33	NA	/media/rb17990/DATA/florent/reps 5-12/sdCard4/00206.MTS	1864.44	25	focal	G	NA	NA	STATE	64.712	105.044	40.332	NA	NA	Sham	1	11	20	1
trial33	NA	/media/rb17990/DATA/florent/reps 5-12/sdCard4/00206.MTS	1864.44	25	focal	G	NA	NA	STATE	190.745	217.842	27.097	NA	NA	Sham	1	11	20	1
trial33	NA	/media/rb17990/DATA/florent/reps 5-12/sdCard4/00206.MTS	1864.44	25	focal	G	NA	NA	STATE	321.822	396.902	75.08	NA	NA	Sham	1	11	20	1
trial34	NA	/media/rb17990/DATA/florent/reps 5-12/sdCard4/00209.MTS	2034.46	25	focal	G	NA	NA	STATE	254.645	341.643	86.998	NA	NA	Sham	1	12	20	1
trial35	NA	/media/rb17990/DATA/florent/reps 5-12/sdCard4/00211.MTS	2045.89	25	focal	G	NA	NA	STATE	494.755	624.836	130.081	NA	NA	Bacteria	1	12	20	1
trial35	NA	/media/rb17990/DATA/florent/reps 5-12/sdCard4/00211.MTS	2045.89	25	focal	G	NA	NA	STATE	639.239	673.088	33.849	NA	NA	Bacteria	1	12	20	1
trial35	NA	/media/rb17990/DATA/florent/reps 5-12/sdCard4/00211.MTS	2045.89	25	focal	G	NA	NA	STATE	681.551	788.588	107.037	NA	NA	Bacteria	1	12	20	2
trial35	NA	/media/rb17990/DATA/florent/reps 5-12/sdCard4/00211.MTS	2045.89	25	focal	G	NA	NA	STATE	813.786	848.274	34.488	NA	NA	Bacteria	1	12	20	1
trial35	NA	/media/rb17990/DATA/florent/reps 5-12/sdCard4/00211.MTS	2045.89	25	focal	G	NA	NA	STATE	851.875	857.636	5.761	NA	NA	Bacteria	1	12	20	1
trial35	NA	/media/rb17990/DATA/florent/reps 5-12/sdCard4/00212.MTS	2045.89	25	focal	G	NA	NA	STATE	1041.28	1199.1	157.817	NA	NA	Bacteria	1	12	20	2
trial36	NA	/media/rb17990/DATA/florent/reps 5-12/sdCard4/00214.MTS	1896.15	25	focal	G	NA	NA	STATE	58.672	62.272	3.6	NA	NA	Fungi	1	12	20	1
trial36	NA	/media/rb17990/DATA/florent/reps 5-12/sdCard4/00214.MTS	1896.15	25	focal	G	NA	NA	STATE	93.242	131.231	37.989	NA	NA	Fungi	1	12	20	1
trial36	NA	/media/rb17990/DATA/florent/reps 5-12/sdCard4/00214.MTS	1896.15	25	focal	G	NA	NA	STATE	132.671	165.08	32.409	NA	NA	Fungi	1	12	20	1
trial36	NA	/media/rb17990/DATA/florent/reps 5-12/sdCard4/00214.MTS	1896.15	25	focal	G	NA	NA	STATE	197.398	224.765	27.367	NA	NA	Fungi	1	12	20	3
trial36	NA	/media/rb17990/DATA/florent/reps 5-12/sdCard4/00214.MTS	1896.15	25	focal	G	NA	NA	STATE	236.288	291.563	55.275	NA	NA	Fungi	1	12	20	2
trial36	NA	/media/rb17990/DATA/florent/reps 5-12/sdCard4/00214.MTS	1896.15	25	focal	G	NA	NA	STATE	295.164	301.644	6.48	NA	NA	Fungi	1	12	20	1
trial36	NA	/media/rb17990/DATA/florent/reps 5-12/sdCard4/00214.MTS	1896.15	25	focal	G	NA	NA	STATE	308.846	320.279	11.433	NA	NA	Fungi	1	12	20	1
trial36	NA	/media/rb17990/DATA/florent/reps 5-12/sdCard4/00214.MTS	1896.15	25	focal	G	NA	NA	STATE	358.269	374.832	16.563	NA	NA	Fungi	1	12	20	1
trial36	NA	/media/rb17990/DATA/florent/reps 5-12/sdCard4/00214.MTS	1896.15	25	focal	G	NA	NA	STATE	425.79	532.738	106.948	NA	NA	Fungi	1	12	20	2
trial36	NA	/media/rb17990/DATA/florent/reps 5-12/sdCard4/00214.MTS	1896.15	25	focal	G	NA	NA	STATE	537.779	550.742	12.963	NA	NA	Fungi	1	12	20	1
trial36	NA	/media/rb17990/DATA/florent/reps 5-12/sdCard4/00214.MTS	1896.15	25	focal	G	NA	NA	STATE	552.182	561.544	9.362	NA	NA	Fungi	1	12	20	1
trial36	NA	/media/rb17990/DATA/florent/reps 5-12/sdCard4/00214.MTS	1896.15	25	focal	G	NA	NA	STATE	563.705	628.341	64.636	NA	NA	Fungi	1	12	20	1
trial36	NA	/media/rb17990/DATA/florent/reps 5-12/sdCard4/00214.MTS	1896.15	25	focal	G	NA	NA	STATE	638.424	654.269	15.845	NA	NA	Fungi	1	12	20	1
trial36	NA	/media/rb17990/DATA/florent/reps 5-12/sdCard4/00214.MTS	1896.15	25	focal	G	NA	NA	STATE	706.031	818.29	112.259	NA	NA	Fungi	1	12	20	1
trial36	NA	/media/rb17990/DATA/florent/reps 5-12/sdCard4/00214.MTS	1896.15	25	focal	G	NA	NA	STATE	820.45	847.817	27.367	NA	NA	Fungi	1	12	20	2
trial36	NA	/media/rb17990/DATA/florent/reps 5-12/sdCard4/00214.MTS	1896.15	25	focal	G	NA	NA	STATE	852.859	939.82	86.961	NA	NA	Fungi	1	12	20	2
trial38	NA	/media/rb17990/DATA/florent/reps 12-16/00040.MTS	2045.89	25	focal	G	NA	NA	STATE	66.418	206.584	140.166	NA	NA	Sham	1	13	20	5
trial38	NA	/media/rb17990/DATA/florent/reps 12-16/00040.MTS	2045.89	25	focal	G	NA	NA	STATE	222.787	347.56	124.773	NA	NA	Sham	1	13	20	3
trial38	NA	/media/rb17990/DATA/florent/reps 12-16/00040.MTS	2045.89	25	focal	G	NA	NA	STATE	408.235	586.3	178.065	NA	NA	Sham	1	13	20	6
trial38	NA	/media/rb17990/DATA/florent/reps 12-16/00040.MTS	2045.89	25	focal	G	NA	NA	STATE	688.115	705.13	17.015	NA	NA	Sham	1	13	20	1
trial38	NA	/media/rb17990/DATA/florent/reps 12-16/00040.MTS	2045.89	25	focal	G	NA	NA	STATE	722.144	983.301	261.157	NA	NA	Sham	1	13	20	5
trial38	NA	/media/rb17990/DATA/florent/reps 12-16/00040.MTS	2045.89	25	focal	G	NA	NA	STATE	993.024	1042.71	49.691	NA	NA	Sham	1	13	20	2
trial38	NA	/media/rb17990/DATA/florent/reps 12-16/00041.MTS	2045.89	25	focal	G	NA	NA	STATE	1073.5	1192.6	119.1	NA	NA	Sham	1	13	20	5
trial39	NA	/media/rb17990/DATA/florent/reps 12-16/00043.MTS	1854.05	25	focal	G	NA	NA	STATE	162.742	180.566	17.824	NA	NA	Fungi	1	13	20	1
trial39	NA	/media/rb17990/DATA/florent/reps 12-16/00043.MTS	1854.05	25	focal	G	NA	NA	STATE	254.385	266.538	12.153	NA	NA	Fungi	1	13	20	1
trial39	NA	/media/rb17990/DATA/florent/reps 12-16/00043.MTS	1854.05	25	focal	G	NA	NA	STATE	270.589	297.325	26.736	NA	NA	Fungi	1	13	20	1
trial39	NA	/media/rb17990/DATA/florent/reps 12-16/00043.MTS	1854.05	25	focal	G	NA	NA	STATE	367.003	418.046	51.043	NA	NA	Fungi	1	13	20	1
trial39	NA	/media/rb17990/DATA/florent/reps 12-16/00043.MTS	1854.05	25	focal	G	NA	NA	STATE	627.708	728.98	101.272	NA	NA	Fungi	1	13	20	1
trial39	NA	/media/rb17990/DATA/florent/reps 12-16/00043.MTS	1854.05	25	focal	G	NA	NA	STATE	861.853	907.225	45.372	NA	NA	Fungi	1	13	20	2
trial39	NA	/media/rb17990/DATA/florent/reps 12-16/00043.MTS	1854.05	25	focal	G	NA	NA	STATE	925.049	1010.12	85.072	NA	NA	Fungi	1	13	20	1
trial40	NA	/media/rb17990/DATA/florent/reps 12-16/00216.MTS	2043.86	25	focal	G	NA	NA	STATE	146.088	159.501	13.413	NA	NA	Bacteria	1	14	20	1
trial40	NA	/media/rb17990/DATA/florent/reps 12-16/00216.MTS	2043.86	25	focal	G	NA	NA	STATE	215.406	232.419	17.013	NA	NA	Bacteria	1	14	20	1
trial40	NA	/media/rb17990/DATA/florent/reps 12-16/00216.MTS	2043.86	25	focal	G	NA	NA	STATE	345.52	349.4	3.88	NA	NA	Bacteria	1	14	20	1
trial40	NA	/media/rb17990/DATA/florent/reps 12-16/00216.MTS	2043.86	25	focal	G	NA	NA	STATE	692.971	700.174	7.203	NA	NA	Bacteria	1	14	20	1
trial40	NA	/media/rb17990/DATA/florent/reps 12-16/00216.MTS	2043.86	25	focal	G	NA	NA	STATE	714.581	719.982	5.401	NA	NA	Bacteria	1	14	20	1
trial40	NA	/media/rb17990/DATA/florent/reps 12-16/00216.MTS	2043.86	25	focal	G	NA	NA	STATE	746.99	799.202	52.212	NA	NA	Bacteria	1	14	20	1
trial40	NA	/media/rb17990/DATA/florent/reps 12-16/00216.MTS	2043.86	25	focal	G	NA	NA	STATE	979.249	997.253	18.004	NA	NA	Bacteria	1	14	20	1
trial40	NA	/media/rb17990/DATA/florent/reps 12-16/00217.MTS	2043.86	25	focal	G	NA	NA	STATE	1022.84	1059.28	36.439	NA	NA	Bacteria	1	14	20	1
trial40	NA	/media/rb17990/DATA/florent/reps 12-16/00217.MTS	2043.86	25	focal	G	NA	NA	STATE	1085.38	1199.24	113.856	NA	NA	Bacteria	1	14	20	3
trial41	NA	/media/rb17990/DATA/florent/reps 12-16/00218.MTS	2046.45	25	focal	G	NA	NA	STATE	134.375	140.046	5.671	NA	NA	Sham	1	14	20	1
trial41	NA	/media/rb17990/DATA/florent/reps 12-16/00218.MTS	2046.45	25	focal	G	NA	NA	STATE	219.446	386.349	166.903	NA	NA	Sham	1	14	20	4
trial41	NA	/media/rb17990/DATA/florent/reps 12-16/00218.MTS	2046.45	25	focal	G	NA	NA	STATE	436.582	441.443	4.861	NA	NA	Sham	1	14	20	1
trial41	NA	/media/rb17990/DATA/florent/reps 12-16/00218.MTS	2046.45	25	focal	G	NA	NA	STATE	450.355	593.852	143.497	NA	NA	Sham	1	14	20	5
trial41	NA	/media/rb17990/DATA/florent/reps 12-16/00218.MTS	2046.45	25	focal	G	NA	NA	STATE	675.683	781.817	106.134	NA	NA	Sham	1	14	20	1
trial41	NA	/media/rb17990/DATA/florent/reps 12-16/00218.MTS	2046.45	25	focal	G	NA	NA	STATE	787.308	799.462	12.154	NA	NA	Sham	1	14	20	1
trial41	NA	/media/rb17990/DATA/florent/reps 12-16/00218.MTS	2046.45	25	focal	G	NA	NA	STATE	892.723	1113.72	220.997	NA	NA	Sham	1	14	20	8
trial41	NA	/media/rb17990/DATA/florent/reps 12-16/00219.MTS	2046.45	25	focal	G	NA	NA	STATE	1170.43	1199.61	29.175	NA	NA	Sham	1	14	20	2
trial42	NA	/media/rb17990/DATA/florent/reps 12-16/00221.MTS	1857.7	25	focal	G	NA	NA	STATE	221.528	349.629	128.101	NA	NA	Fungi	1	14	20	9
trial42	NA	/media/rb17990/DATA/florent/reps 12-16/00221.MTS	1857.7	25	focal	G	NA	NA	STATE	373.125	386.9	13.775	NA	NA	Fungi	1	14	20	1
trial42	NA	/media/rb17990/DATA/florent/reps 12-16/00221.MTS	1857.7	25	focal	G	NA	NA	STATE	535.353	591.257	55.904	NA	NA	Fungi	1	14	20	2
trial42	NA	/media/rb17990/DATA/florent/reps 12-16/00221.MTS	1857.7	25	focal	G	NA	NA	STATE	637.439	658.505	21.066	NA	NA	Fungi	1	14	20	1
trial42	NA	/media/rb17990/DATA/florent/reps 12-16/00221.MTS	1857.7	25	focal	G	NA	NA	STATE	692.533	750.956	58.423	NA	NA	Fungi	1	14	20	1
trial42	NA	/media/rb17990/DATA/florent/reps 12-16/00221.MTS	1857.7	25	focal	G	NA	NA	STATE	771.213	793.898	22.685	NA	NA	Fungi	1	14	20	1
trial42	NA	/media/rb17990/DATA/florent/reps 12-16/00222.MTS	1857.7	25	focal	G	NA	NA	STATE	1068.35	1105.62	37.269	NA	NA	Fungi	1	14	20	1
trial43	NA	/media/rb17990/DATA/florent/reps 12-16/00282.MTS	2045.89	25	focal	G	NA	NA	STATE	72.899	132.044	59.145	NA	NA	Bacteria	1	15	20	2
trial43	NA	/media/rb17990/DATA/florent/reps 12-16/00282.MTS	2045.89	25	focal	G	NA	NA	STATE	135.285	140.055	4.77	NA	NA	Bacteria	1	15	20	1
trial43	NA	/media/rb17990/DATA/florent/reps 12-16/00282.MTS	2045.89	25	focal	G	NA	NA	STATE	529.586	551.011	21.425	NA	NA	Bacteria	1	15	20	1
trial43	NA	/media/rb17990/DATA/florent/reps 12-16/00282.MTS	2045.89	25	focal	G	NA	NA	STATE	575.135	682.534	107.399	NA	NA	Bacteria	1	15	20	2
trial44	NA	/media/rb17990/DATA/florent/reps 12-16/00285.MTS	2045.92	25	focal	G	NA	NA	STATE	200.458	313.078	112.62	NA	NA	Sham	1	15	20	3
trial44	NA	/media/rb17990/DATA/florent/reps 12-16/00285.MTS	2045.92	25	focal	G	NA	NA	STATE	439.469	599.801	160.332	NA	NA	Sham	1	15	20	2
trial44	NA	/media/rb17990/DATA/florent/reps 12-16/00285.MTS	2045.92	25	focal	G	NA	NA	STATE	613.574	641.481	27.907	NA	NA	Sham	1	15	20	1
trial44	NA	/media/rb17990/DATA/florent/reps 12-16/00285.MTS	2045.92	25	focal	G	NA	NA	STATE	710.349	718.45	8.101	NA	NA	Sham	1	15	20	1
trial44	NA	/media/rb17990/DATA/florent/reps 12-16/00285.MTS	2045.92	25	focal	G	NA	NA	STATE	725.742	740.326	14.584	NA	NA	Sham	1	15	20	1
trial44	NA	/media/rb17990/DATA/florent/reps 12-16/00285.MTS	2045.92	25	focal	G	NA	NA	STATE	743.567	753.289	9.722	NA	NA	Sham	1	15	20	2
trial44	NA	/media/rb17990/DATA/florent/reps 12-16/00285.MTS	2045.92	25	focal	G	NA	NA	STATE	762.201	887.783	125.582	NA	NA	Sham	1	15	20	3
trial44	NA	/media/rb17990/DATA/florent/reps 12-16/00285.MTS	2045.92	25	focal	G	NA	NA	STATE	979.246	1041.82	62.569	NA	NA	Sham	1	15	20	3
trial44	NA	/media/rb17990/DATA/florent/reps 12-16/00286.MTS	2045.92	25	focal	G	NA	NA	STATE	1063.69	1129.32	65.626	NA	NA	Sham	1	15	20	2
trial45	NA	/media/rb17990/DATA/florent/reps 12-16/00288.MTS	1855.06	25	focal	G	NA	NA	STATE	109.899	120.431	10.532	NA	NA	Fungi	1	15	20	1
trial45	NA	/media/rb17990/DATA/florent/reps 12-16/00288.MTS	1855.06	25	focal	G	NA	NA	STATE	136.633	152.028	15.395	NA	NA	Fungi	1	15	20	2
trial45	NA	/media/rb17990/DATA/florent/reps 12-16/00288.MTS	1855.06	25	focal	G	NA	NA	STATE	184.435	218.464	34.029	NA	NA	Fungi	1	15	20	2
trial45	NA	/media/rb17990/DATA/florent/reps 12-16/00288.MTS	1855.06	25	focal	G	NA	NA	STATE	224.945	339.906	114.961	NA	NA	Fungi	1	15	20	5
trial45	NA	/media/rb17990/DATA/florent/reps 12-16/00288.MTS	1855.06	25	focal	G	NA	NA	STATE	399.86	408.774	8.914	NA	NA	Fungi	1	15	20	1
trial45	NA	/media/rb17990/DATA/florent/reps 12-16/00288.MTS	1855.06	25	focal	G	NA	NA	STATE	413.724	508.518	94.794	NA	NA	Fungi	1	15	20	4
trial45	NA	/media/rb17990/DATA/florent/reps 12-16/00288.MTS	1855.06	25	focal	G	NA	NA	STATE	554.7	724.033	169.333	NA	NA	Fungi	1	15	20	2
trial45	NA	/media/rb17990/DATA/florent/reps 12-16/00289.MTS	1855.06	25	focal	G	NA	NA	STATE	1166.68	1195.12	28.445	NA	NA	Fungi	1	15	20	1
trial46	NA	/media/rb17990/DATA/florent/reps 12-16/00292.MTS	2045.89	25	focal	G	NA	NA	STATE	131.147	137.631	6.484	NA	NA	Bacteria	1	16	20	1
trial46	NA	/media/rb17990/DATA/florent/reps 12-16/00292.MTS	2045.89	25	focal	G	NA	NA	STATE	288.778	294.449	5.671	NA	NA	Bacteria	1	16	20	1
trial46	NA	/media/rb17990/DATA/florent/reps 12-16/00292.MTS	2045.89	25	focal	G	NA	NA	STATE	338.7	349.094	10.394	NA	NA	Bacteria	1	16	20	1
trial46	NA	/media/rb17990/DATA/florent/reps 12-16/00292.MTS	2045.89	25	focal	G	NA	NA	STATE	374.21	571.81	197.6	NA	NA	Bacteria	1	16	20	4
trial46	NA	/media/rb17990/DATA/florent/reps 12-16/00292.MTS	2045.89	25	focal	G	NA	NA	STATE	603.14	1196.56	593.422	NA	NA	Bacteria	1	16	20	11
trial47	NA	/media/rb17990/DATA/florent/reps 12-16/00295.MTS	2045.92	25	focal	G	NA	NA	STATE	173.719	242.591	68.872	NA	NA	Sham	1	16	20	1
trial47	NA	/media/rb17990/DATA/florent/reps 12-16/00295.MTS	2045.92	25	focal	G	NA	NA	STATE	250.693	267.707	17.014	NA	NA	Sham	1	16	20	1
trial47	NA	/media/rb17990/DATA/florent/reps 12-16/00295.MTS	2045.92	25	focal	G	NA	NA	STATE	292.823	336.663	43.84	NA	NA	Sham	1	16	20	1
trial47	NA	/media/rb17990/DATA/florent/reps 12-16/00295.MTS	2045.92	25	focal	G	NA	NA	STATE	524.005	586.39	62.385	NA	NA	Sham	1	16	20	1
trial47	NA	/media/rb17990/DATA/florent/reps 12-16/00295.MTS	2045.92	25	focal	G	NA	NA	STATE	591.251	612.316	21.065	NA	NA	Sham	1	16	20	1
trial47	NA	/media/rb17990/DATA/florent/reps 12-16/00295.MTS	2045.92	25	focal	G	NA	NA	STATE	622.037	663.361	41.324	NA	NA	Sham	1	16	20	1
trial47	NA	/media/rb17990/DATA/florent/reps 12-16/00295.MTS	2045.92	25	focal	G	NA	NA	STATE	848.896	1022.84	173.944	NA	NA	Sham	1	16	20	3
trial47	NA	/media/rb17990/DATA/florent/reps 12-16/00296.MTS	2045.92	25	focal	G	NA	NA	STATE	1045.96	1100.24	54.281	NA	NA	Sham	1	16	20	2
trial47	NA	/media/rb17990/DATA/florent/reps 12-16/00296.MTS	2045.92	25	focal	G	NA	NA	STATE	1110.77	1132.64	21.874	NA	NA	Sham	1	16	20	1
trial47	NA	/media/rb17990/DATA/florent/reps 12-16/00296.MTS	2045.92	25	focal	G	NA	NA	STATE	1139.93	1199.89	59.956	NA	NA	Sham	1	16	20	2
trial48	NA	/media/rb17990/DATA/florent/reps 12-16/00298.MTS	1857.18	25	focal	G	NA	NA	STATE	63.97	207.483	143.513	NA	NA	Fungi	1	16	20	4
trial48	NA	/media/rb17990/DATA/florent/reps 12-16/00298.MTS	1857.18	25	focal	G	NA	NA	STATE	216.397	224.501	8.104	NA	NA	Fungi	1	16	20	3
trial48	NA	/media/rb17990/DATA/florent/reps 12-16/00298.MTS	1857.18	25	focal	G	NA	NA	STATE	226.932	312.096	85.164	NA	NA	Fungi	1	16	20	3
trial48	NA	/media/rb17990/DATA/florent/reps 12-16/00298.MTS	1857.18	25	focal	G	NA	NA	STATE	314.526	938.211	623.685	NA	NA	Fungi	1	16	20	19
trial48	NA	/media/rb17990/DATA/florent/reps 12-16/00298.MTS	1857.18	25	focal	G	NA	NA	STATE	970.617	989.254	18.637	NA	NA	Fungi	1	16	20	1
trial48	NA	/media/rb17990/DATA/florent/reps 12-16/00299.MTS	1857.18	25	focal	G	NA	NA	STATE	1044.34	1150.46	106.13	NA	NA	Fungi	1	16	20	3
trial48	NA	/media/rb17990/DATA/florent/reps 12-16/00299.MTS	1857.18	25	focal	G	NA	NA	STATE	1155.33	1199.08	43.756	NA	NA	Fungi	1	16	20	3
trial49	NA	/media/rb17990/DATA/florent/reps 17-20/00045.MTS	1896.69	25	focal	G	NA	NA	STATE	62.18	68.58	6.4	NA	NA	Bacteria	1	17	20	1
trial49	NA	/media/rb17990/DATA/florent/reps 17-20/00045.MTS	1896.69	25	focal	G	NA	NA	STATE	121.242	233.147	111.905	NA	NA	Bacteria	1	17	20	4
trial49	NA	/media/rb17990/DATA/florent/reps 17-20/00045.MTS	1896.69	25	focal	G	NA	NA	STATE	236.388	341.714	105.326	NA	NA	Bacteria	1	17	20	4
trial49	NA	/media/rb17990/DATA/florent/reps 17-20/00045.MTS	1896.69	25	focal	G	NA	NA	STATE	366.828	630.15	11.344	NA	NA	Bacteria	1	17	20	5
trial49	NA	/media/rb17990/DATA/florent/reps 17-20/00045.MTS	1896.69	25	focal	G	NA	NA	STATE	634.202	660.129	25.927	NA	NA	Bacteria	1	17	20	1
trial49	NA	/media/rb17990/DATA/florent/reps 17-20/00045.MTS	1896.69	25	focal	G	NA	NA	STATE	758.158	1172.64	414.48	NA	NA	Bacteria	1	17	20	10
trial49	NA	/media/rb17990/DATA/florent/reps 17-20/00046.MTS	1896.69	25	focal	G	NA	NA	STATE	1185.6	1199.18	13.583	NA	NA	Bacteria	1	17	20	3
trial50	NA	/media/rb17990/DATA/florent/reps 17-20/00047.MTS	1938.26	25	focal	G	NA	NA	STATE	94.776	113.413	18.637	NA	NA	Fungi	1	17	20	1
trial50	NA	/media/rb17990/DATA/florent/reps 17-20/00047.MTS	1938.26	25	focal	G	NA	NA	STATE	123.943	177.422	53.479	NA	NA	Fungi	1	17	20	1
trial50	NA	/media/rb17990/DATA/florent/reps 17-20/00047.MTS	1938.26	25	focal	G	NA	NA	STATE	309.576	348.465	38.889	NA	NA	Fungi	1	17	20	2
trial50	NA	/media/rb17990/DATA/florent/reps 17-20/00047.MTS	1938.26	25	focal	G	NA	NA	STATE	357.376	435.967	78.591	NA	NA	Fungi	1	17	20	2
trial50	NA	/media/rb17990/DATA/florent/reps 17-20/00047.MTS	1938.26	25	focal	G	NA	NA	STATE	444.069	458.652	14.583	NA	NA	Fungi	1	17	20	1
trial50	NA	/media/rb17990/DATA/florent/reps 17-20/00047.MTS	1938.26	25	focal	G	NA	NA	STATE	487.819	497.541	9.722	NA	NA	Fungi	1	17	20	1
trial50	NA	/media/rb17990/DATA/florent/reps 17-20/00047.MTS	1938.26	25	focal	G	NA	NA	STATE	588.376	626.551	38.175	NA	NA	Fungi	1	17	20	1
trial50	NA	/media/rb17990/DATA/florent/reps 17-20/00047.MTS	1938.26	25	focal	G	NA	NA	STATE	644.377	881.765	237.388	NA	NA	Fungi	1	17	20	5
trial50	NA	/media/rb17990/DATA/florent/reps 17-20/00047.MTS	1938.26	25	focal	G	NA	NA	STATE	915.883	969.359	53.476	NA	NA	Fungi	1	17	20	3
trial50	NA	/media/rb17990/DATA/florent/reps 17-20/00047.MTS	1938.26	25	focal	G	NA	NA	STATE	992.854	1199.09	206.232	NA	NA	Fungi	1	17	20	3
trial51	NA	/media/rb17990/DATA/florent/reps 17-20/00049.MTS	2045.89	25	focal	G	NA	NA	STATE	106.389	135.571	29.182	NA	NA	Sham	1	17	20	1
trial51	NA	/media/rb17990/DATA/florent/reps 17-20/00049.MTS	2045.89	25	focal	G	NA	NA	STATE	187.769	601.968	414.199	NA	NA	Sham	1	17	20	6
trial51	NA	/media/rb17990/DATA/florent/reps 17-20/00049.MTS	2045.89	25	focal	G	NA	NA	STATE	608.45	618.172	9.722	NA	NA	Sham	1	17	20	1
trial51	NA	/media/rb17990/DATA/florent/reps 17-20/00049.MTS	2045.89	25	focal	G	NA	NA	STATE	852.412	924.519	72.107	NA	NA	Sham	1	17	20	1
trial52	NA	/media/rb17990/DATA/florent/reps 17-20/00223.MTS	1930.49	25	focal	G	NA	NA	STATE	172.369	211.531	39.162	NA	NA	Bacteria	1	18	20	1
trial52	NA	/media/rb17990/DATA/florent/reps 17-20/00223.MTS	1930.49	25	focal	G	NA	NA	STATE	211.28	214.04	2.76	NA	NA	Bacteria	1	18	20	1
trial52	NA	/media/rb17990/DATA/florent/reps 17-20/00223.MTS	1930.49	25	focal	G	NA	NA	STATE	347.556	389.146	41.59	NA	NA	Bacteria	1	18	20	1
trial52	NA	/media/rb17990/DATA/florent/reps 17-20/00223.MTS	1930.49	25	focal	G	NA	NA	STATE	390.767	426.862	36.095	NA	NA	Bacteria	1	18	20	1
trial52	NA	/media/rb17990/DATA/florent/reps 17-20/00223.MTS	1930.49	25	focal	G	NA	NA	STATE	436.404	518.051	81.647	NA	NA	Bacteria	1	18	20	1
trial52	NA	/media/rb17990/DATA/florent/reps 17-20/00223.MTS	1930.49	25	focal	G	NA	NA	STATE	535.607	545.059	9.452	NA	NA	Bacteria	1	18	20	1
trial52	NA	/media/rb17990/DATA/florent/reps 17-20/00223.MTS	1930.49	25	focal	G	NA	NA	STATE	569.142	595.291	26.149	NA	NA	Bacteria	1	18	20	1
trial52	NA	/media/rb17990/DATA/florent/reps 17-20/00223.MTS	1930.49	25	focal	G	NA	NA	STATE	662.089	690.896	28.807	NA	NA	Bacteria	1	18	20	2
trial52	NA	/media/rb17990/DATA/florent/reps 17-20/00223.MTS	1930.49	25	focal	G	NA	NA	STATE	720.512	762.913	42.401	NA	NA	Bacteria	1	18	20	1
trial52	NA	/media/rb17990/DATA/florent/reps 17-20/00223.MTS	1930.49	25	focal	G	NA	NA	STATE	802.071	921.259	119.188	NA	NA	Bacteria	1	18	20	2
trial52	NA	/media/rb17990/DATA/florent/reps 17-20/00223.MTS	1930.49	25	focal	G	NA	NA	STATE	1001.92	1080.7	78.785	NA	NA	Bacteria	1	18	20	1
trial52	NA	/media/rb17990/DATA/florent/reps 17-20/00224.MTS	1930.49	25	focal	G	NA	NA	STATE	1112.32	1115.68	3.36	NA	NA	Bacteria	1	18	20	1
trial53	NA	/media/rb17990/DATA/florent/reps 17-20/00225.MTS	1980.41	25	focal	G	NA	NA	STATE	249.066	257.168	8.102	NA	NA	Fungi	1	18	20	1
trial53	NA	/media/rb17990/DATA/florent/reps 17-20/00225.MTS	1980.41	25	focal	G	NA	NA	STATE	373.112	377.973	4.861	NA	NA	Fungi	1	18	20	1
trial53	NA	/media/rb17990/DATA/florent/reps 17-20/00225.MTS	1980.41	25	focal	G	NA	NA	STATE	555.498	563.6	8.102	NA	NA	Fungi	1	18	20	1
trial53	NA	/media/rb17990/DATA/florent/reps 17-20/00225.MTS	1980.41	25	focal	G	NA	NA	STATE	959.786	972.748	12.962	NA	NA	Fungi	1	18	20	1
trial53	NA	/media/rb17990/DATA/florent/reps 17-20/00225.MTS	1980.41	25	focal	G	NA	NA	STATE	990.572	1007.59	17.016	NA	NA	Fungi	1	18	20	1
trial53	NA	/media/rb17990/DATA/florent/reps 17-20/00226.MTS	1980.41	25	focal	G	NA	NA	STATE	1058.11	1068.64	10.532	NA	NA	Fungi	1	18	20	1
trial53	NA	/media/rb17990/DATA/florent/reps 17-20/00226.MTS	1980.41	25	focal	G	NA	NA	STATE	1194.22	1199.08	4.861	NA	NA	Fungi	1	18	20	1
trial54	NA	/media/rb17990/DATA/florent/reps 17-20/00227.MTS	2045.92	25	focal	G	NA	NA	STATE	163.816	389.234	225.418	NA	NA	Sham	1	18	20	1
trial54	NA	/media/rb17990/DATA/florent/reps 17-20/00227.MTS	2045.92	25	focal	G	NA	NA	STATE	621.853	891.287	269.434	NA	NA	Sham	1	18	20	1
trial55	NA	/media/rb17990/DATA/florent/reps 17-20/00290.MTS	1925.81	25	focal	G	NA	NA	STATE	85.772	97.836	12.064	NA	NA	Bacteria	1	19	20	1
trial55	NA	/media/rb17990/DATA/florent/reps 17-20/00290.MTS	1925.81	25	focal	G	NA	NA	STATE	101.64	109.68	8.04	NA	NA	Bacteria	1	19	20	1
trial55	NA	/media/rb17990/DATA/florent/reps 17-20/00290.MTS	1925.81	25	focal	G	NA	NA	STATE	129.882	140.325	10.443	NA	NA	Bacteria	1	19	20	1
trial55	NA	/media/rb17990/DATA/florent/reps 17-20/00290.MTS	1925.81	25	focal	G	NA	NA	STATE	238.632	332.255	93.623	NA	NA	Bacteria	1	19	20	1
trial55	NA	/media/rb17990/DATA/florent/reps 17-20/00290.MTS	1925.81	25	focal	G	NA	NA	STATE	417.687	559.837	142.15	NA	NA	Bacteria	1	19	20	1
trial55	NA	/media/rb17990/DATA/florent/reps 17-20/00290.MTS	1925.81	25	focal	G	NA	NA	STATE	565.419	657.645	92.226	NA	NA	Bacteria	1	19	20	1
trial55	NA	/media/rb17990/DATA/florent/reps 17-20/00290.MTS	1925.81	25	focal	G	NA	NA	STATE	728.451	739.253	10.802	NA	NA	Bacteria	1	19	20	1
trial55	NA	/media/rb17990/DATA/florent/reps 17-20/00290.MTS	1925.81	25	focal	G	NA	NA	STATE	779.764	830.176	50.412	NA	NA	Bacteria	1	19	20	1
trial55	NA	/media/rb17990/DATA/florent/reps 17-20/00290.MTS	1925.81	25	focal	G	NA	NA	STATE	856.283	949.637	93.354	NA	NA	Bacteria	1	19	20	3
trial55	NA	/media/rb17990/DATA/florent/reps 17-20/00291.MTS	1925.81	25	focal	G	NA	NA	STATE	1088.47	1199.64	111.174	NA	NA	Bacteria	1	19	20	1
trial56	NA	/media/rb17990/DATA/florent/reps 17-20/00292.MTS	1974.14	25	focal	G	NA	NA	STATE	179.311	202.806	23.495	NA	NA	Fungi	1	19	20	2
trial56	NA	/media/rb17990/DATA/florent/reps 17-20/00292.MTS	1974.14	25	focal	G	NA	NA	STATE	207.667	213.338	5.671	NA	NA	Fungi	1	19	20	2
trial56	NA	/media/rb17990/DATA/florent/reps 17-20/00292.MTS	1974.14	25	focal	G	NA	NA	STATE	239.265	254.653	15.388	NA	NA	Fungi	1	19	20	1
trial56	NA	/media/rb17990/DATA/florent/reps 17-20/00292.MTS	1974.14	25	focal	G	NA	NA	STATE	350.264	364.037	13.773	NA	NA	Fungi	1	19	20	2
trial56	NA	/media/rb17990/DATA/florent/reps 17-20/00292.MTS	1974.14	25	focal	G	NA	NA	STATE	376.191	692.891	316.7	NA	NA	Fungi	1	19	20	12
trial56	NA	/media/rb17990/DATA/florent/reps 17-20/00292.MTS	1974.14	25	focal	G	NA	NA	STATE	704.233	1199.89	495.662	NA	NA	Fungi	1	19	20	19
trial57	NA	/media/rb17990/DATA/florent/reps 17-20/00294.MTS	2045.92	25	focal	G	NA	NA	STATE	109.12	110.88	1.76	NA	NA	Sham	1	19	20	1
trial57	NA	/media/rb17990/DATA/florent/reps 17-20/00294.MTS	2045.92	25	focal	G	NA	NA	STATE	136.633	172.282	35.649	NA	NA	Sham	1	19	20	2
trial57	NA	/media/rb17990/DATA/florent/reps 17-20/00294.MTS	2045.92	25	focal	G	NA	NA	STATE	248.447	269.512	21.065	NA	NA	Sham	1	19	20	3
trial57	NA	/media/rb17990/DATA/florent/reps 17-20/00294.MTS	2045.92	25	focal	G	NA	NA	STATE	278.423	308.402	29.979	NA	NA	Sham	1	19	20	1
trial57	NA	/media/rb17990/DATA/florent/reps 17-20/00294.MTS	2045.92	25	focal	G	NA	NA	STATE	347.292	415.349	68.057	NA	NA	Sham	1	19	20	1
trial57	NA	/media/rb17990/DATA/florent/reps 17-20/00294.MTS	2045.92	25	focal	G	NA	NA	STATE	713.6	776.795	63.195	NA	NA	Sham	1	19	20	1
trial57	NA	/media/rb17990/DATA/florent/reps 17-20/00294.MTS	2045.92	25	focal	G	NA	NA	STATE	786.518	845.752	59.234	NA	NA	Sham	1	19	20	1
trial57	NA	/media/rb17990/DATA/florent/reps 17-20/00295.MTS	2045.92	25	focal	G	NA	NA	STATE	1151.82	1170.72	18.905	NA	NA	Sham	1	19	20	1
trial57	NA	/media/rb17990/DATA/florent/reps 17-20/00295.MTS	2045.92	25	focal	G	NA	NA	STATE	1173.42	1199.53	26.106	NA	NA	Sham	1	19	20	1
trial58	NA	/media/rb17990/DATA/florent/reps 17-20/00300.MTS	1892.53	25	focal	G	NA	NA	STATE	150.86	223.735	72.875	NA	NA	Bacteria	1	20	20	2
trial58	NA	/media/rb17990/DATA/florent/reps 17-20/00300.MTS	1892.53	25	focal	G	NA	NA	STATE	230.869	250.695	19.826	NA	NA	Bacteria	1	20	20	1
trial58	NA	/media/rb17990/DATA/florent/reps 17-20/00300.MTS	1892.53	25	focal	G	NA	NA	STATE	316.051	338.469	22.418	NA	NA	Bacteria	1	20	20	1
trial58	NA	/media/rb17990/DATA/florent/reps 17-20/00300.MTS	1892.53	25	focal	G	NA	NA	STATE	344.86	487.005	142.145	NA	NA	Bacteria	1	20	20	2
trial58	NA	/media/rb17990/DATA/florent/reps 17-20/00300.MTS	1892.53	25	focal	G	NA	NA	STATE	546.418	595.28	48.862	NA	NA	Bacteria	1	20	20	1
trial58	NA	/media/rb17990/DATA/florent/reps 17-20/00300.MTS	1892.53	25	focal	G	NA	NA	STATE	617.865	668.225	50.36	NA	NA	Bacteria	1	20	20	1
trial58	NA	/media/rb17990/DATA/florent/reps 17-20/00300.MTS	1892.53	25	focal	G	NA	NA	STATE	780.304	892.382	112.078	NA	NA	Bacteria	1	20	20	1
trial58	NA	/media/rb17990/DATA/florent/reps 17-20/00300.MTS	1892.53	25	focal	G	NA	NA	STATE	897.244	961.524	64.28	NA	NA	Bacteria	1	20	20	3
trial58	NA	/media/rb17990/DATA/florent/reps 17-20/00300.MTS	1892.53	25	focal	G	NA	NA	STATE	971.967	992.492	20.525	NA	NA	Bacteria	1	20	20	1
trial58	NA	/media/rb17990/DATA/florent/reps 17-20/00300.MTS	1892.53	25	focal	G	NA	NA	STATE	1013.16	1199.1	185.934	NA	NA	Bacteria	1	20	20	2
trial59	NA	/media/rb17990/DATA/florent/reps 17-20/00302.MTS	1960.66	25	focal	G	NA	NA	STATE	101.883	184.525	82.642	NA	NA	Fungi	1	20	20	3
trial59	NA	/media/rb17990/DATA/florent/reps 17-20/00302.MTS	1960.66	25	focal	G	NA	NA	STATE	187.765	300.478	112.713	NA	NA	Fungi	1	20	20	2
trial59	NA	/media/rb17990/DATA/florent/reps 17-20/00302.MTS	1960.66	25	focal	G	NA	NA	STATE	323.161	417.961	94.8	NA	NA	Fungi	1	20	20	1
trial59	NA	/media/rb17990/DATA/florent/reps 17-20/00302.MTS	1960.66	25	focal	G	NA	NA	STATE	426.062	595.488	169.426	NA	NA	Fungi	1	20	20	2
trial59	NA	/media/rb17990/DATA/florent/reps 17-20/00302.MTS	1960.66	25	focal	G	NA	NA	STATE	614.123	631.949	17.826	NA	NA	Fungi	1	20	20	2
trial59	NA	/media/rb17990/DATA/florent/reps 17-20/00302.MTS	1960.66	25	focal	G	NA	NA	STATE	640.05	719	78.95	NA	NA	Fungi	1	20	20	2
trial59	NA	/media/rb17990/DATA/florent/reps 17-20/00302.MTS	1960.66	25	focal	G	NA	NA	STATE	728.724	742.496	13.772	NA	NA	Fungi	1	20	20	1
trial59	NA	/media/rb17990/DATA/florent/reps 17-20/00302.MTS	1960.66	25	focal	G	NA	NA	STATE	748.167	794.349	46.182	NA	NA	Fungi	1	20	20	1
trial59	NA	/media/rb17990/DATA/florent/reps 17-20/00302.MTS	1960.66	25	focal	G	NA	NA	STATE	797.594	856.74	59.146	NA	NA	Fungi	1	20	20	1
trial59	NA	/media/rb17990/DATA/florent/reps 17-20/00302.MTS	1960.66	25	focal	G	NA	NA	STATE	863.221	928.037	64.816	NA	NA	Fungi	1	20	20	1
trial59	NA	/media/rb17990/DATA/florent/reps 17-20/00302.MTS	1960.66	25	focal	G	NA	NA	STATE	934.519	948.292	13.773	NA	NA	Fungi	1	20	20	1
trial59	NA	/media/rb17990/DATA/florent/reps 17-20/00302.MTS	1960.66	25	focal	G	NA	NA	STATE	982.321	1050.82	68.498	NA	NA	Fungi	1	20	20	1
trial59	NA	/media/rb17990/DATA/florent/reps 17-20/00303.MTS	1960.66	25	focal	G	NA	NA	STATE	1065.4	1143.36	77.962	NA	NA	Fungi	1	20	20	1
trial60	NA	/media/rb17990/DATA/florent/reps 17-20/00304.MTS	2045.89	25	focal	G	NA	NA	STATE	29.686	36.167	6.481	NA	NA	Sham	1	20	20	1
trial60	NA	/media/rb17990/DATA/florent/reps 17-20/00304.MTS	2045.89	25	focal	G	NA	NA	STATE	66.956	408.866	341.91	NA	NA	Sham	1	20	20	2
trial60	NA	/media/rb17990/DATA/florent/reps 17-20/00304.MTS	2045.89	25	focal	G	NA	NA	STATE	584.596	881.941	297.345	NA	NA	Sham	1	20	20	1

## Sheet: Fig4D
Replicate	Treatment	Subject	Behavior	Start (s)	Stop (s)	Duration (s)	N	Colony_ID
1	Sham	focal ant	s	137	141	4	1	45
1	Sham	focal ant	s	158	179	21	1	45
1	Sham	focal ant	s	186	196	10	1	45
1	Fungi	focal ant	s	66	70	4	1	45
1	Fungi	focal ant	s	154	178	24	1	45
1	Fungi	focal ant	s	294	322	28	1	45
1	Fungi	focal ant	s	324	331	7	1	45
1	Fungi	focal ant	s	345	348	3	1	45
1	Bacteria	focal ant	s	159	172	13	1	45
1	Bacteria	focal ant	s	221	231	10	1	45
2	Sham	focal ant	s	NA	NA	0	0	27
2	Fungi	focal ant	s	39	43	4	1	27
2	Fungi	focal ant	s	49	51	2	1	27
2	Fungi	focal ant	s	82	103	21	1	27
2	Fungi	focal ant	s	107	110	3	1	27
2	Fungi	focal ant	s	116	131	15	1	27
2	Fungi	focal ant	s	204	215	11	1	27
2	Fungi	focal ant	s	323	371	48	1	27
2	Fungi	focal ant	s	460	464	4	1	27
2	Fungi	focal ant	s	867	880	13	1	27
2	Bacteria	focal ant	s	39	49	10	1	27
2	Bacteria	focal ant	s	400	413	13	1	27
2	Bacteria	focal ant	s	614	625	11	1	27
3	Sham	focal ant	s	161.841	173.183	11.342	1	52
3	Sham	focal ant	s	175.524	180.204	4.68	1	52
3	Sham	focal ant	s	190.376	197.577	7.201	1	52
3	Fungi	focal ant	s	159.862	178.498	18.636	1	52
3	Fungi	focal ant	s	300.121	321.996	21.875	1	52
3	Fungi	focal ant	s	327.667	334.149	6.482	1	52
3	Bacteria	focal ant	s	NA	NA	0	0	52
4	Sham	focal ant	s	770.036	773.187	3.151	1	5
4	Sham	focal ant	s	1071.45	1100.89	29.437	1	5
4	Fungi	focal ant	s	340.271	347.653	7.382	1	5
4	Fungi	focal ant	s	395.546	403.648	8.102	1	5
4	Fungi	focal ant	s	412.56	421.474	8.914	1	5
4	Fungi	focal ant	s	436.867	446.59	9.723	1	5
4	Fungi	focal ant	s	457.932	479.807	21.875	1	5
4	Fungi	focal ant	s	812.352	815.413	3.061	1	5
4	Fungi	focal ant	s	823.515	826.756	3.241	1	5
4	Fungi	focal ant	s	830.807	841.343	10.536	1	5
4	Fungi	focal ant	s	911.562	938.299	26.737	1	5
4	Fungi	focal ant	s	943.16	956.917	13.757	1	5
4	Fungi	focal ant	s	959.364	970.707	11.343	1	5
4	Bacteria	focal ant	s	423.175	462.065	38.89	1	5
4	Bacteria	focal ant	s	580.989	619.249	38.26	1	5
4	Bacteria	focal ant	s	703.869	707.47	3.601	1	5
4	Bacteria	focal ant	s	977.545	1021.29	43.743	1	5
4	Bacteria	focal ant	s	1027.77	1031.37	3.6	1	5
4	Bacteria	focal ant	s	1125	1132.2	7.201	1	5
5	Fungi	focal ant	s	83.524	96.759	13.235	1	9
5	Fungi	focal ant	s	499.343	546.874	47.531	1	9
5	Fungi	focal ant	s	666.878	707.929	41.051	1	9
5	Sham	focal ant	s	97.205	113.314	16.109	1	9
5	Sham	focal ant	s	1010.77	1032.18	21.407	1	9
5	Bacteria	focal ant	s	NA	NA	0	0	9
6	Sham	focal ant	s	97.567	100.357	2.79	1	17
6	Bacteria	focal ant	s	NA	NA	0	0	17
6	Fungi	focal ant	s	NA	NA	0	0	17
7	Sham	focal ant	s	678.216	706.752	28.536	1	30
7	Sham	focal ant	s	719.176	724.037	4.861	1	30
7	Fungi	focal ant	s	NA	NA	0	0	30
7	Bacteria	focal ant	s	NA	NA	0	0	30
8	Sham	focal ant	s	135.641	146.984	11.343	1	21
8	Fungi	focal ant	s	60.209	97.478	37.269	1	21
8	Fungi	focal ant	s	118.183	122.954	4.771	1	21
8	Fungi	focal ant	s	801.549	811.902	10.353	1	21
8	Bacteria	focal ant	s	NA	NA	0	0	21
9	Bacteria	focal ant	s	374.652	395.446	20.794	1	18
9	Sham	focal ant	s	60.564	84.872	24.308	1	18
9	Sham	focal ant	s	98.558	102.788	4.23	1	18
9	Sham	focal ant	s	105.218	108.459	3.241	1	18
9	Sham	focal ant	s	179.757	184.258	4.501	1	18
9	Sham	focal ant	s	189.262	207.755	18.493	1	18
9	Sham	focal ant	s	224.768	228.099	3.331	1	18
9	Sham	focal ant	s	451.803	456.844	5.041	1	18
9	Sham	focal ant	s	457.654	471.517	13.863	1	18
9	Sham	focal ant	s	480.428	485.019	4.591	1	18
9	Sham	focal ant	s	671.548	675.868	4.32	1	18
9	Sham	focal ant	s	682.979	686.04	3.061	1	18
9	Sham	focal ant	s	702.966	715.929	12.963	1	18
9	Sham	focal ant	s	755.178	759.769	4.591	1	18
9	Fungi	focal ant	s	NA	NA	0	0	18
10	Sham	focal ant	s	140.864	170.301	29.437	1	7
10	Sham	focal ant	s	457.114	494.474	37.36	1	7
10	Sham	focal ant	s	781.552	800.998	19.446	1	7
10	Sham	focal ant	s	805.048	840.968	35.92	1	7
10	Bacteria	focal ant	s	98.013	105.306	7.293	1	7
10	Bacteria	focal ant	s	770.48	784.255	13.775	1	7
10	Bacteria	focal ant	s	860.411	896.059	35.648	1	7
10	Fungi	focal ant	s	76.053	157.792	81.739	1	7
11	Fungi	focal ant	s	49.044	60.386	11.342	1	42
11	Fungi	focal ant	s	80.372	94.055	13.683	1	42
11	Fungi	focal ant	s	127.454	144.198	16.744	1	42
11	Fungi	focal ant	s	146.629	159.267	12.638	1	42
11	Fungi	focal ant	s	384.918	402.381	17.463	1	42
11	Fungi	focal ant	s	659.6	690.717	31.117	1	42
11	Fungi	focal ant	s	693.957	707.641	13.684	1	42
11	Bacteria	focal ant	s	61.467	68.759	7.292	1	42
11	Bacteria	focal ant	s	281.032	307.77	26.738	1	42
11	Sham	focal ant	s	144.653	155.186	10.533	1	42
11	Sham	focal ant	s	506.46	516.002	9.542	1	42
11	Sham	focal ant	s	569.116	580.458	11.342	1	42
12	Sham	focal ant	s	470.199	480.731	10.532	1	10
12	Sham	focal ant	s	492.073	496.124	4.051	1	10
12	Bacteria	focal ant	s	88.931	156.178	67.247	1	10
12	Bacteria	focal ant	s	421.926	430.837	8.911	1	10
12	Fungi	focal ant	s	NA	NA	0	0	10
13	Sham	focal ant	s	377.627	404.364	26.737	1	54
13	Fungi	focal ant	s	458.197	461.437	3.24	1	54
13	Fungi	focal ant	s	464.678	467.108	2.43	1	54
13	Bacteria	focal ant	s	NA	NA	0	0	54
14	Bacteria	focal ant	s	611.861	690.631	78.77	1	25
14	Sham	focal ant	s	56.78	64.073	7.293	1	25
14	Sham	focal ant	s	72.174	111.061	38.887	1	25
14	Fungi	focal ant	s	42.653	68.218	25.565	1	25
14	Fungi	focal ant	s	132.406	141.317	8.911	1	25
14	Fungi	focal ant	s	152.659	159.143	6.484	1	25
15	Bacteria	focal ant	s	305.697	323.163	17.466	1	41
15	Bacteria	focal ant	s	501.635	511.31	9.675	1	41
15	Sham	focal ant	s	118.629	123.49	4.861	1	41
15	Sham	focal ant	s	126.731	130.782	4.051	1	41
15	Fungi	focal ant	s	71.637	74.877	3.24	1	41
16	Bacteria	focal ant	s	148.433	228.643	80.21	1	16
16	Bacteria	focal ant	s	282.354	285.448	3.094	1	16
16	Sham	focal ant	s	NA	NA	0	0	16
16	Fungi	focal ant	s	NA	NA	0	0	16
17	Bacteria	focal ant	s	716.311	751.139	34.828	1	26
17	Fungi	focal ant	s	234.421	251.514	17.093	1	26
17	Fungi	focal ant	s	287.712	298.505	10.793	1	26
17	Sham	focal ant	s	1162.37	1198.91	36.545	1	26
18	Bacteria	focal ant	s	49.413	57.329	7.916	1	29
18	Bacteria	focal ant	s	127.194	142.491	15.297	1	29
18	Bacteria	focal ant	s	258.263	263.662	5.399	1	29
18	Bacteria	focal ant	s	277.431	283.914	6.483	1	29
18	Fungi	focal ant	s	82.498	112.988	30.49	1	29
18	Fungi	focal ant	s	174.288	191.222	16.934	1	29
18	Fungi	focal ant	s	1148.59	1156.87	8.278	1	29
18	Sham	focal ant	s	414.184	422.824	8.64	1	29
18	Sham	focal ant	s	503.845	513.563	9.718	1	29
18	Sham	focal ant	s	515.988	522.476	6.488	1	29
19	Bacteria	focal ant	s	48.784	57.697	8.913	1	8
19	Bacteria	focal ant	s	69.036	71.463	2.427	1	8
19	Bacteria	focal ant	s	171.931	181.658	9.727	1	8
19	Bacteria	focal ant	s	187.325	200.289	12.964	1	8
19	Bacteria	focal ant	s	205.961	240.808	34.847	1	8
19	Bacteria	focal ant	s	394.745	410.126	15.381	1	8
19	Fungi	focal ant	s	58.866	138.269	79.403	1	8
19	Fungi	focal ant	s	141.149	148.17	7.021	1	8
19	Sham	focal ant	s	35.637	81.186	45.549	1	8
19	Sham	focal ant	s	209.745	231.084	21.339	1	8
19	Sham	focal ant	s	467.298	475.674	8.376	1	8
19	Sham	focal ant	s	519.416	553.897	34.481	1	8
20	Bacteria	focal ant	s	64.352	74.986	10.634	1	53
20	Fungi	focal ant	s	84.161	102.788	18.627	1	53
20	Sham	focal ant	s	487.915	506.555	18.64	1	53
20	Sham	focal ant	s	530.769	553.462	22.693	1	53
20	Sham	focal ant	s	559.13	571.288	12.158	1	53

## Sheet: Fig4EF
Sample	AvCT	logConcDNA	ConcDNA	Grooming	Colony	Pathogen	Nb_cells
5	22.86	0.027302	1.06488	no	30	Mbru	12981459
6	22.92	0.009044	1.02104	no	30	Mbru	12447024
7	22.75	0.060775	1.1502	no	30	Mbru	14021566
8	23.45	-0.152235	0.704312	no	42	Mbru	8585914
9	23.22	-0.082246	0.827473	no	42	Mbru	10087314
10	23.615	-0.202444	0.627416	no	42	Mbru	7648513
11	24.03	-0.328729	0.469106	no	9	Mbru	5718637
12	24.005	-0.321122	0.477396	no	9	Mbru	5819692
13	22.845	0.0318665	1.07613	no	18	Mbru	13118616
14	23.285	-0.102026	0.790632	no	18	Mbru	9638202
19	23.01	-0.018343	0.958643	no	54	Mbru	11686340
20	23.805	-0.260261	0.54921	no	41	Mbru	6695145
21	23.77	-0.249611	0.562845	no	16	Mbru	6861365
22	23.79	-0.255697	0.555013	no	25	Mbru	6765884
27	23.41	-0.140063	0.724331	no	8	Mbru	8829956
28	23.755	-0.245047	0.568792	no	29	Mbru	6933859
29	23.235	-0.0868105	0.818822	no	53	Mbru	9981850
30	23.74	-0.240482	0.574802	no	26	Mbru	7007119
45	27.54	-2.07559	0.00840245	no	21	Pe	659706
46	26.835	-1.85627	0.013923	no	21	Pe	1093140
47	26.26	-1.67739	0.0210191	no	21	Pe	1650283
48	25.585	-1.46739	0.0340884	no	10	Pe	2676399
49	25.215	-1.35229	0.0444338	no	10	Pe	3488654
50	25.28	-1.37251	0.0424123	no	10	Pe	3329939
51	25.45	-1.42539	0.0375496	no	17	Pe	2948148
52	26.665	-1.80338	0.015726	no	17	Pe	1234704
53	24.705	-1.19363	0.0640287	no	7	Pe	5027115
54	23.985	-0.969634	0.107242	no	7	Pe	8419976
59	24.875	-1.24651	0.0566875	no	54	Pe	4450736
60	25.19	-1.34451	0.0452367	no	41	Pe	3551692
61	24.81	-1.22629	0.0593894	no	16	Pe	4662870
62	23.88	-0.936968	0.11562	no	25	Pe	9077711
67	25.13	-1.32584	0.0472234	no	49	Pe	3707672
68	26.49	-1.74894	0.0178263	no	52	Pe	1399605
69	25.26	-1.36629	0.0430243	no	58	Pe	3377990
70	25.34	-1.39117	0.040628	no	55	Pe	3189851
1	24.525	-0.479357	0.331621	yes	13	Mbru	4042630
2	24.275	-0.403282	0.39511	yes	16	Mbru	4816583
3	23.695	-0.226789	0.593214	yes	19	Mbru	7231577
4	25.68	-0.830824	0.14763	yes	22	Mbru	1799689
15	24.725	-0.540218	0.288259	yes	27	Mbru	3514018
16	24.795	-0.561519	0.274462	yes	30	Mbru	3345823
17	24.465	-0.461099	0.34586	yes	33	Mbru	4216208
18	23.865	-0.278519	0.5266	yes	36	Mbru	6419512
23	38.27	-4.66196	2.18e-05	yes	54	Mbru	265
24	35.31	-3.76123	0.00017329	yes	41	Mbru	2112
25	25.26	-0.703018	0.198144	yes	16	Mbru	2415480
26	24.28	-0.404804	0.393728	yes	25	Mbru	4799738
31	26.225	-0.996668	0.10077	yes	8	Mbru	1228440
32	25.79	-0.864297	0.136679	yes	29	Mbru	1666190
33	24.88	-0.587384	0.258593	yes	53	Mbru	3152372
34	24.64	-0.514352	0.305948	yes	26	Mbru	3729662
41	26.7	-1.81427	0.0153366	yes	14	Pe	1204133
42	26.915	-1.88116	0.0131475	yes	17	Pe	1032257
43	28.525	-2.38203	0.00414928	yes	20	Pe	325774
44	26.885	-1.87182	0.0134331	yes	23	Pe	1054680
55	26.42	-1.72716	0.018743	yes	26	Pe	1471575
56	26.92	-1.88271	0.0131005	yes	29	Pe	1028566
57	25.72	-1.50939	0.0309463	yes	32	Pe	2429698
58	24.555	-1.14696	0.0712918	yes	35	Pe	5597368
63	24.57	-1.15163	0.0705299	yes	54	Pe	5537546
64	25.575	-1.46428	0.0343335	yes	41	Pe	2695640
65	25.87	-1.55606	0.0277935	yes	16	Pe	2182164
66	26.615	-1.78783	0.0162995	yes	25	Pe	1279728
71	26.42	-1.72716	0.018743	yes	49	Pe	1471575
72	26.88	-1.87027	0.0134813	yes	52	Pe	1058465
73	25.83	-1.54361	0.0286014	yes	58	Pe	2245595
74	27.49	-2.06004	0.00870885	yes	55	Pe	683763

## Sheet: Fig4GH
Replicate	Time	Event	Infection	Incubation	ColonySeries	ColonyNumber	Experimentalist	Group_letter
230703	38	1	Mb	Social	XIII	XIII-55	Florent	C
230703	66	1	Mb	Social	XIII	XIII-55	Florent	C
230703	68	1	Mb	Social	XIII	XIII-55	Florent	C
230703	72	1	Mb	Social	XIII	XIII-55	Florent	C
230703	88	1	Mb	Social	XIII	XIII-55	Florent	C
230703	90	1	Mb	Social	XIII	XIII-55	Florent	C
230703	102	1	Mb	Social	XIII	XIII-55	Florent	C
230703	130	1	Mb	Social	XIII	XIII-55	Florent	C
230703	168	0	Mb	Social	XIII	XIII-55	Florent	C
230703	24	1	Mb	Individual	XIII	XIII-55	Florent	D
230703	88	1	Mb	Individual	XIII	XIII-55	Florent	D
230703	64	1	Mb	Individual	XIII	XIII-55	Florent	D
230703	64	1	Mb	Individual	XIII	XIII-55	Florent	D
230703	64	1	Mb	Individual	XIII	XIII-55	Florent	D
230703	70	1	Mb	Individual	XIII	XIII-55	Florent	D
230703	76	1	Mb	Individual	XIII	XIII-55	Florent	D
230703	98	1	Mb	Individual	XIII	XIII-55	Florent	D
230703	100	1	Mb	Individual	XIII	XIII-55	Florent	D
230703	152	1	Mb	Individual	XIII	XIII-55	Florent	D
230803	18	1	Pe	Social	XV	XV-14	Paris	A
230803	22	1	Pe	Social	XV	XV-14	Paris	A
230803	24	1	Pe	Social	XV	XV-14	Paris	A
230803	26	1	Pe	Social	XV	XV-14	Paris	A
230803	26	1	Pe	Social	XV	XV-14	Paris	A
230803	26	1	Pe	Social	XV	XV-14	Paris	A
230803	48	1	Pe	Social	XV	XV-14	Paris	A
230803	60	1	Pe	Social	XV	XV-14	Paris	A
230803	72	0	Pe	Social	XV	XV-14	Paris	A
230803	72	0	Pe	Social	XV	XV-14	Paris	A
230803	22	1	Pe	Individual	XV	XV-14	Paris	B
230803	22	1	Pe	Individual	XV	XV-14	Paris	B
230803	26	1	Pe	Individual	XV	XV-14	Paris	B
230803	28	1	Pe	Individual	XV	XV-14	Paris	B
230803	28	1	Pe	Individual	XV	XV-14	Paris	B
230803	42	1	Pe	Individual	XV	XV-14	Paris	B
230803	72	0	Pe	Individual	XV	XV-14	Paris	B
230803	72	0	Pe	Individual	XV	XV-14	Paris	B
230803	72	0	Pe	Individual	XV	XV-14	Paris	B
230803	72	0	Pe	Individual	XV	XV-14	Paris	B
230803	20	1	Pe	Individual	XV	XV-14	Paris	B
230803	22	1	Pe	Individual	XV	XV-14	Paris	B
230803	22	1	Pe	Individual	XV	XV-14	Paris	B
230803	26	1	Pe	Individual	XV	XV-14	Paris	B
230803	26	1	Pe	Individual	XV	XV-14	Paris	B
230803	34	1	Pe	Individual	XV	XV-14	Paris	B
230803	36	1	Pe	Individual	XV	XV-14	Paris	B
230803	40	1	Pe	Individual	XV	XV-14	Paris	B
230803	72	0	Pe	Individual	XV	XV-14	Paris	B
230803	72	0	Pe	Individual	XV	XV-14	Paris	B
230807	52	1	Mb	Social	XIII	XIII-52	Paris	C
230807	75	1	Mb	Social	XIII	XIII-52	Paris	C
230807	77	1	Mb	Social	XIII	XIII-52	Paris	C
230807	95	1	Mb	Social	XIII	XIII-52	Paris	C
230807	104	1	Mb	Social	XIII	XIII-52	Paris	C
230807	106	1	Mb	Social	XIII	XIII-52	Paris	C
230807	168	0	Mb	Social	XIII	XIII-52	Paris	C
230807	168	0	Mb	Social	XIII	XIII-52	Paris	C
230807	168	0	Mb	Social	XIII	XIII-52	Paris	C
230807	168	0	Mb	Social	XIII	XIII-52	Paris	C
230807	4	1	Mb	Individual	XIII	XIII-52	Paris	D
230807	14	1	Mb	Individual	XIII	XIII-52	Paris	D
230807	14	1	Mb	Individual	XIII	XIII-52	Paris	D
230807	70	1	Mb	Individual	XIII	XIII-52	Paris	D
230807	75	1	Mb	Individual	XIII	XIII-52	Paris	D
230807	84	1	Mb	Individual	XIII	XIII-52	Paris	D
230807	88	1	Mb	Individual	XIII	XIII-52	Paris	D
230807	94	1	Mb	Individual	XIII	XIII-52	Paris	D
230807	98	1	Mb	Individual	XIII	XIII-52	Paris	D
230807	168	0	Mb	Individual	XIII	XIII-52	Paris	D
230808-1	4	1	Pe	Social	XV	XV-40	Paris	A
230808-1	20	1	Pe	Social	XV	XV-40	Paris	A
230808-1	27	1	Pe	Social	XV	XV-40	Paris	A
230808-1	29	1	Pe	Social	XV	XV-40	Paris	A
230808-1	72	0	Pe	Social	XV	XV-40	Paris	A
230808-1	72	0	Pe	Social	XV	XV-40	Paris	A
230808-1	72	0	Pe	Social	XV	XV-40	Paris	A
230808-1	72	0	Pe	Social	XV	XV-40	Paris	A
230808-1	20	1	Pe	Individual	XV	XV-40	Paris	B
230808-1	22	1	Pe	Individual	XV	XV-40	Paris	B
230808-1	22	1	Pe	Individual	XV	XV-40	Paris	B
230808-1	29	1	Pe	Individual	XV	XV-40	Paris	B
230808-1	34	1	Pe	Individual	XV	XV-40	Paris	B
230808-1	72	0	Pe	Individual	XV	XV-40	Paris	B
230808-1	72	0	Pe	Individual	XV	XV-40	Paris	B
230808-1	72	0	Pe	Individual	XV	XV-40	Paris	B
230808-1	72	0	Pe	Individual	XV	XV-40	Paris	B
230808-1	72	0	Pe	Individual	XV	XV-40	Paris	B
230808-2	16	1	Pe	Social	XIII	XIII-22	Paris	A
230808-2	18	1	Pe	Social	XIII	XIII-22	Paris	A
230808-2	23	1	Pe	Social	XIII	XIII-22	Paris	A
230808-2	23	1	Pe	Social	XIII	XIII-22	Paris	A
230808-2	24	1	Pe	Social	XIII	XIII-22	Paris	A
230808-2	36	1	Pe	Social	XIII	XIII-22	Paris	A
230808-2	50	1	Pe	Social	XIII	XIII-22	Paris	A
230808-2	72	0	Pe	Social	XIII	XIII-22	Paris	A
230808-2	72	0	Pe	Social	XIII	XIII-22	Paris	A
230808-2	18	1	Pe	Individual	XIII	XIII-22	Paris	B
230808-2	22	1	Pe	Individual	XIII	XIII-22	Paris	B
230808-2	22	1	Pe	Individual	XIII	XIII-22	Paris	B
230808-2	22	1	Pe	Individual	XIII	XIII-22	Paris	B
230808-2	25	1	Pe	Individual	XIII	XIII-22	Paris	B
230808-2	50	1	Pe	Individual	XIII	XIII-22	Paris	B
230808-2	72	0	Pe	Individual	XIII	XIII-22	Paris	B
230808-2	72	0	Pe	Individual	XIII	XIII-22	Paris	B
230808-2	72	0	Pe	Individual	XIII	XIII-22	Paris	B
230808-2	72	0	Pe	Individual	XIII	XIII-22	Paris	B
230813	72	1	Mb	Social	XIII	XIII-50	Florent	C
230813	84	1	Mb	Social	XIII	XIII-50	Florent	C
230813	90	1	Mb	Social	XIII	XIII-50	Florent	C
230813	92	1	Mb	Social	XIII	XIII-50	Florent	C
230813	92	1	Mb	Social	XIII	XIII-50	Florent	C
230813	108	1	Mb	Social	XIII	XIII-50	Florent	C
230813	114	1	Mb	Social	XIII	XIII-50	Florent	C
230813	166	0	Mb	Social	XIII	XIII-50	Florent	C
230813	166	0	Mb	Social	XIII	XIII-50	Florent	C
230813	166	0	Mb	Social	XIII	XIII-50	Florent	C
230813	36	1	Mb	Individual	XIII	XIII-50	Florent	D
230813	56	1	Mb	Individual	XIII	XIII-50	Florent	D
230813	70	1	Mb	Individual	XIII	XIII-50	Florent	D
230813	80	1	Mb	Individual	XIII	XIII-50	Florent	D
230813	82	1	Mb	Individual	XIII	XIII-50	Florent	D
230813	100	1	Mb	Individual	XIII	XIII-50	Florent	D
230813	112	1	Mb	Individual	XIII	XIII-50	Florent	D
230813	117	1	Mb	Individual	XIII	XIII-50	Florent	D
230813	138	1	Mb	Individual	XIII	XIII-50	Florent	D
230813	166	0	Mb	Individual	XIII	XIII-50	Florent	D
230815	20	1	Pe	Social	XIII	XIII-20	Paris	A
230815	23	1	Pe	Social	XIII	XIII-20	Paris	A
230815	24	1	Pe	Social	XIII	XIII-20	Paris	A
230815	26	1	Pe	Social	XIII	XIII-20	Paris	A
230815	27	1	Pe	Social	XIII	XIII-20	Paris	A
230815	29	1	Pe	Social	XIII	XIII-20	Paris	A
230815	34	1	Pe	Social	XIII	XIII-20	Paris	A
230815	42	1	Pe	Social	XIII	XIII-20	Paris	A
230815	72	0	Pe	Social	XIII	XIII-20	Paris	A
230815	72	0	Pe	Social	XIII	XIII-20	Paris	A
230815	16	1	Pe	Individual	XIII	XIII-20	Paris	B
230815	20	1	Pe	Individual	XIII	XIII-20	Paris	B
230815	20	1	Pe	Individual	XIII	XIII-20	Paris	B
230815	20	1	Pe	Individual	XIII	XIII-20	Paris	B
230815	21	1	Pe	Individual	XIII	XIII-20	Paris	B
230815	25	1	Pe	Individual	XIII	XIII-20	Paris	B
230815	25	1	Pe	Individual	XIII	XIII-20	Paris	B
230815	26	1	Pe	Individual	XIII	XIII-20	Paris	B
230815	54	1	Pe	Individual	XIII	XIII-20	Paris	B
230815	72	0	Pe	Individual	XIII	XIII-20	Paris	B
230818	20	1	Pe	Social	XV	XV-34	Florent	A
230818	22	1	Pe	Social	XV	XV-34	Florent	A
230818	24	1	Pe	Social	XV	XV-34	Florent	A
230818	26	1	Pe	Social	XV	XV-34	Florent	A
230818	26	1	Pe	Social	XV	XV-34	Florent	A
230818	26	1	Pe	Social	XV	XV-34	Florent	A
230818	27	1	Pe	Social	XV	XV-34	Florent	A
230818	72	0	Pe	Social	XV	XV-34	Florent	A
230818	72	0	Pe	Social	XV	XV-34	Florent	A
230818	72	0	Pe	Social	XV	XV-34	Florent	A
230818	20	1	Pe	Individual	XV	XV-34	Florent	B
230818	20	1	Pe	Individual	XV	XV-34	Florent	B
230818	22	1	Pe	Individual	XV	XV-34	Florent	B
230818	22	1	Pe	Individual	XV	XV-34	Florent	B
230818	22	1	Pe	Individual	XV	XV-34	Florent	B
230818	22	1	Pe	Individual	XV	XV-34	Florent	B
230818	24	1	Pe	Individual	XV	XV-34	Florent	B
230818	24	1	Pe	Individual	XV	XV-34	Florent	B
230818	72	0	Pe	Individual	XV	XV-34	Florent	B
230818	72	0	Pe	Individual	XV	XV-34	Florent	B
230818	70	1	Mb	Social	XIII	XIII-19	Florent	C
230818	82	1	Mb	Social	XIII	XIII-19	Florent	C
230818	90	1	Mb	Social	XIII	XIII-19	Florent	C
230818	92	1	Mb	Social	XIII	XIII-19	Florent	C
230818	120	0	Mb	Social	XIII	XIII-19	Florent	C
230818	120	0	Mb	Social	XIII	XIII-19	Florent	C
230818	120	0	Mb	Social	XIII	XIII-19	Florent	C
230818	120	0	Mb	Social	XIII	XIII-19	Florent	C
230818	120	0	Mb	Social	XIII	XIII-19	Florent	C
230818	120	0	Mb	Social	XIII	XIII-19	Florent	C
230818	26	1	Mb	Individual	XIII	XIII-19	Florent	D
230818	68	1	Mb	Individual	XIII	XIII-19	Florent	D
230818	80	1	Mb	Individual	XIII	XIII-19	Florent	D
230818	80	1	Mb	Individual	XIII	XIII-19	Florent	D
230818	82	1	Mb	Individual	XIII	XIII-19	Florent	D
230818	99	1	Mb	Individual	XIII	XIII-19	Florent	D
230818	99	1	Mb	Individual	XIII	XIII-19	Florent	D
230818	120	0	Mb	Individual	XIII	XIII-19	Florent	D
230818	120	0	Mb	Individual	XIII	XIII-19	Florent	D
230818	120	0	Mb	Individual	XIII	XIII-19	Florent	D

## Sheet: FigS3A
Replicate	Sample	EF1a	Def1	Def2	Hym	Cru	Treatment
A	1	19.925	30	24.335	29.2	33.665	Unchallenged
A	2	19.36	28.835	24.52	26.305	34.14	Unchallenged
A	3	20.605	31.61	24.81	31.54	32.905	Unchallenged
A	4	19.195	29.195	25.105	28.795	31.86	Unchallenged
A	5	19.17	29.34	24.35	27.955	32.105	Unchallenged
A	6	19.46	30.705	24	28.465	32.5	Unchallenged
A	7	20.63	25.745	25.105	27.02	34.195	Unchallenged
A	8	19.15	31.205	24.4	28.785	32.325	Unchallenged
A	9	21.91	23.455	26.09	25.705	35.515	Sham
A	10	18.81	19.275	24.39	19.005	32.43	Sham
A	11	18.925	19.745	24.48	20.535	31.925	Sham
A	12	18.755	19.275	24.93	18.885	29.755	Sham
A	13	18.96	19.46	24.255	18.655	29.96	Sham
A	14	18.71	18.69	24.495	18.91	30.17	Sham
A	15	18.955	19.855	24.13	19.79	31.865	Sham
A	16	19.42	20.25	25.05	21.62	33.93	Sham
A	17	20.685	20.135	28.94	17.625	33.59	Mluteus
A	18	19.28	19.65	24.725	18.015	33.34	Mluteus
A	19	20.255	18.955	24.86	17.435	33.72	Mluteus
A	20	20.495	18.655	25.445	17.67	34.555	Mluteus
A	21	20.005	18.8	24.815	17.025	33.295	Mluteus
A	22	21.27	19.215	25.435	21.535	36.275	Mluteus
A	23	19.275	19.245	25.36	18.015	34.235	Mluteus
A	24	19.075	19.17	24.185	17.87	33.22	Mluteus
A	25	20.045	20.775	30.75	16.73	30.155	Ecc15
A	26	18.905	17.55	30.24	15.66	32.06	Ecc15
A	27	19.4	18.54	29.82	16.27	32.29	Ecc15
A	28	19.62	19.66	29.505	16.095	30.42	Ecc15
A	29	19.075	18.04	30.68	15.64	31.98	Ecc15
A	30	19.075	18.62	29.675	16.62	31.535	Ecc15
A	31	19.28	20.745	30.745	16.81	31.405	Ecc15
A	32	19.345	19.835	30.01	16.45	28.425	Ecc15
A	33	21.685	20.975	27.53	21.86	34.555	Blastospores
A	34	20.23	20.13	26.095	20.015	33.58	Blastospores
A	35	19.51	20.695	26.195	19.345	33.21	Blastospores
A	36	19.805	20.295	27.48	19.645	27.64	Blastospores
A	37	18.865	20.395	24.97	19.035	31.84	Blastospores
A	38	18.89	20.77	27.685	17.235	32.43	Blastospores
A	39	18.67	21.165	26.08	19.64	32.09	Blastospores
A	40	19.125	20.095	26.52	19.32	32.745	Blastospores
A	41	19.05	19.535	25.575	19.935	32.145	Conidiospores
A	42	19.245	20.875	25.67	18.615	32.365	Conidiospores
A	43	18.795	20.745	25.915	20.155	33.215	Conidiospores
A	44	19.255	20.985	25.925	20.33	33.435	Conidiospores
A	45	20.865	22.29	28.395	21.64	34.42	Conidiospores
A	46	18.78	20.175	25.595	19.15	34.45	Conidiospores
A	47	19.285	20.985	26.35	21	33.57	Conidiospores
A	48	20.555	21.95	26.795	20.9	33.18	Conidiospores
B	17	19.565	30.575	25.235	31.465	32.6	Unchallenged
B	18	19.37	27.775	24.75	29.48	29.705	Unchallenged
B	19	19.775	26.295	25.49	28.6	29.335	Unchallenged
B	20	22.065	29.62	27.46	27.945	35.275	Unchallenged
B	21	19.39	28.725	25.045	29.52	32.18	Unchallenged
B	22	19.03	23.345	23.885	26.875	30.505	Unchallenged
B	23	19.305	28.155	25.55	28.95	29.945	Unchallenged
B	24	20.825	28.99	26.06	33.19	30.605	Unchallenged
B	25	19.18	28.97	24.995	29.525	32.74	Unchallenged
B	26	19.865	27.805	25.435	28.415	29.755	Unchallenged
B	27	19.965	23.81	25.295	28.955	30.39	Unchallenged
B	28	20.03	25.52	26.8	26.485	29.005	Unchallenged
B	60	21.28	22.065	30.76	19.345	30.88	Blastospores
B	61	19.365	20.11	26.63	18.415	28.88	Blastospores
B	62	20.15	19.335	33.055	18.185	27.67	Blastospores
B	86	19.43	18.64	29.475	17.33	30.44	Blastospores
B	87	21.055	24.87	29.31	27.275	34	Blastospores
B	88	18.905	18.47	26.535	17.075	32.325	Blastospores
B	89	19.26	19.22	27.47	18.37	27.575	Blastospores
B	90	21.47	22.69	30.54	20.84	28.695	Blastospores
B	53	26.035	25.64	34.925	25.4	NA	Conidiospores
B	54	20.35	21.465	25.935	19.76	28.94	Conidiospores
B	55	20.535	19.36	26.805	18.55	29.34	Conidiospores
B	56	29.445	29.12	37.53	27.405	NA	Conidiospores
B	57	20.165	19.835	26.005	19.315	32.44	Conidiospores
B	58	19.84	20.59	28.035	16.805	29.875	Conidiospores
B	59	20.25	20.665	26.275	20.17	28.35	Conidiospores
B	40	19.755	18.045	31.405	16.41	28.48	Ecc15
B	41	20.095	18.315	31.13	16.855	31.45	Ecc15
B	42	19.45	18.025	30.915	15.715	30.395	Ecc15
B	43	19.865	18.85	30.88	16.38	29.88	Ecc15
B	44	19.965	17.835	31.28	16.8	30.27	Ecc15
B	45	21.985	24.53	34.755	21.61	36.24	Ecc15
B	46	20.05	18.32	30.55	16.37	29.69	Ecc15
B	47	19.875	17.935	30.95	16.345	32.17	Ecc15
B	48	19.775	18.625	29.715	16.765	30.185	Ecc15
B	49	19.83	19.17	31.345	16.28	29.435	Ecc15
B	50	20.445	23.015	29.185	20.21	30.095	Ecc15
B	51	21.12	22.97	33.79	19.225	32.8	Ecc15
B	52	20.305	19.47	32.665	17.25	29.995	Ecc15
B	31	22.96	22.09	29.71	20.74	36.29	Mluteus
B	32	19.845	21.41	29.375	17.605	29.245	Mluteus
B	33	20.69	18.945	26.555	18.355	33.2	Mluteus
B	34	19.555	17.65	26.65	16.83	32.47	Mluteus
B	35	19.93	18.96	25.73	18.485	31.56	Mluteus
B	36	19.83	17.925	27.795	17.255	29.14	Mluteus
B	37	19.18	17.64	26.015	17.02	29.195	Mluteus
B	38	20.675	18.07	28.375	17.35	29.535	Mluteus
B	39	20.71	20.175	26.485	21.94	28.895	Mluteus
B	29	19.29	17.56	24.74	17.605	30.15	Sham
B	30	19.505	19.08	25.375	19.55	32.27	Sham
B	81	19.25	19.395	25.79	17.635	30.13	Sham
B	82	20.94	21.305	27.645	21.145	33.335	Sham
B	83	19.27	18.12	25.645	16.91	29.105	Sham
B	84	19.195	21.45	25.875	17.845	28.825	Sham
B	85	19.21	17.44	24.41	17.265	28.005	Sham
C	65	21.415	28.36	26.32	26.845	28.94	Unchallenged
C	66	19.41	26.465	23.64	30.09	26.535	Unchallenged
C	67	19.805	26.42	24.2	28.455	26.87	Unchallenged
C	68	18.97	26.245	24.675	26.345	27.005	Unchallenged
C	69	19.87	26.865	24.555	30.87	27.08	Unchallenged
C	70	18.73	27.035	24.58	28.61	27.3	Unchallenged
C	71	20.395	26.75	25.225	28.995	26.93	Unchallenged
C	72	18.85	25.86	24.915	29.945	26.32	Unchallenged
C	73	20.085	24.08	24.82	23.05	27.825	Sham
C	74	20.835	18.45	25.265	17.77	29.345	Sham
C	75	18.5	19.51	23.705	19.58	26.98	Sham
C	76	18.695	17.34	25.765	16.29	26.49	Sham
C	77	18.51	18.22	24.27	17.665	26.535	Sham
C	78	18.255	18.86	24.775	16.2	26.355	Mluteus
C	79	21.14	18.515	25.785	17.295	29.28	Mluteus
C	80	18.6	17.145	24.41	15.95	26.56	Mluteus
C	81	20.21	18.735	25.06	17.025	27.775	Mluteus
C	82	18.475	18.715	25.2	16.005	26.315	Mluteus
C	83	18.795	19.44	26.025	16.575	27.355	Mluteus
C	84	19.6	19.285	25.515	16.605	27.775	Mluteus
C	85	18.43	20.735	29.935	16.49	26.205	Mluteus
C	86	18.96	19.11	30.425	16.175	26.315	Ecc15
C	87	19.795	18.855	30.42	16.395	27.085	Ecc15
C	88	20.515	19.035	32.035	17.325	28.33	Ecc15
C	89	18.945	18.83	29.87	15.49	26.665	Ecc15
C	90	20.965	20.44	32.15	17.565	28.27	Ecc15
C	91	18.505	17.945	24.75	17.425	26.63	Conidiospores
C	92	18.635	16.74	25.23	17.265	27.19	Conidiospores
C	93	18.345	18.065	24.495	17.785	26.85	Conidiospores
C	94	18.815	17.305	25.015	17.45	27.44	Conidiospores
C	95	19.98	17.54	25.16	16.46	28.96	Conidiospores
C	96	18.61	18.495	25.065	17.65	26.79	Conidiospores

[truncated: 4 more sheets: FigS3B, FigS3C, FigS4, FigS5]
